# Supplementary material for: The risk of adverse clinical outcomes following treatment of Plasmodium vivax malaria with and without primaquine in Papua, Indonesia
Source: PLoS Negl Trop Dis. 2020 Nov 11;14(11):e0008838. doi: 10.1371/journal.pntd.0008838 (PMC7657498; doi:10.1371/journal.pntd.0008838)
Supplement: S1 Data — (CSV) [file pntd.0008838.s002.csv]

hrn	doa	Age	Sex	dod	op	ip	Ethnic	Species	pqmgkg	hbmin	RePresDay	AdmDay	MalariaDay	DiedDay
6	3/17/2013	16.6657534246575	2	3/17/2013	1	0	2	5	8.38192176818848		155
26	6/7/2008	11.1	1	6/7/2008	1	0	2	2	10.8684921264648		142	142	142
36	12/24/2008	35.1	1	12/24/2008	1	0	1	2			3		124
42	6/11/2007	30.2	2	6/11/2007	1	0	1	2			70
45	8/31/2006	39.2	2	8/31/2006	1	0	1	5	3.61780714988709		462		464
71	4/25/2009	22.3	2	4/25/2009	1	0	2	2	7.95033502578735	10.5	45	45
72	6/5/2011	24.6	2	6/5/2011	1	0	2	5	7.64138317108154	12.3	24
76	6/24/2012	23.9	2	6/24/2012	1	0	2	5	5.9627513885498		550
85	5/7/2009	10	1	5/7/2009	1	0	2	2	5.17547273635864		15	320	205
95	7/26/2011	13.1	2	7/26/2011	1	0	2	2	7.69606637954712		675		675
101	12/23/2011	21.5958904109589	1	12/23/2011	1	0	2	2	7.33042526245117	6.3	5	5	627
110	9/25/2011	46.3	1	9/25/2011	1	0	2	5	6.8187084197998		45
117	8/21/2013	16.3260273972603	2	8/21/2013	1	0	2	5	4.19096088409424
119	4/13/2013	48.1452054794521	1	4/13/2013	1	0	2	5	6.8187084197998		28
120	9/29/2011	15.2	1	9/29/2011	1	0	2	5	6.59321880340576
125	10/3/2011	14.8	2	10/4/2011	1	1	2	2	8.94646835327148	8.8	419
131	4/30/2013	30.0931506849315	1	4/30/2013	1	0	2	5	6.77580118179321		3
136	11/5/2008	34.8	2	11/5/2008	1	0	2	2	3.67807912826538	10.7	9	9	125
149	12/3/2008	33.2	2	12/3/2008	1	0	3	2			1159		1313
151	8/11/2010	18	1	8/11/2010	1	0	2	2	7.48205232620239
160	4/17/2007	32.1	1	4/17/2007	1	0	2	2	3.38790059089661		78	740	300	2156
163	6/30/2007	8.2	2	6/30/2007	1	0	2	2
171	7/9/2011	66.5	1	7/9/2011	1	0	2	2	5.43580865859985	12.7	9
177	4/25/2011	32.4	2	4/25/2011	1	0	2	5	7.35615825653076		5		364
178	9/14/2008	9.4	1	9/14/2008	1	0	2	2	6.04246139526367		318		518
185	9/2/2013	28.6876712328767	1	9/2/2013	1	0	2	2	7.15219783782959		12
189	5/10/2008	33.1	2	5/10/2008	1	0	3	2	7.35615825653076		184		427
210	10/14/2012	43.8	2	10/14/2012	1	0	2	5	7.07018327713013	12.5	9
215	7/14/2006	24.2	1	7/14/2006	1	0	3	2	3.65122151374817		774
220	6/27/2009	41.2	1	6/27/2009	1	0	2	2	6.90993452072144		4		424
221	8/7/2011	33	1	8/7/2011	1	0	2	5	6.77580118179321	14.4	79	130	358
231	7/30/2013	16.241095890411	2	7/30/2013	1	0	2	5	8.38192176818848
233	3/8/2010	28.6356164383562	2	3/8/2010	1	0	2	2	7.46917247772217	8	65
242	5/19/2008	14.8	1	5/19/2008	1	0	2	5	4.39547920227051		58		58
244	2/11/2008	40.3205479452055	2	2/16/2008	2	1	2	2	3.53509163856506	13	11	31	31	1740
260	11/11/2012	48.9	2	11/11/2012	1	0	2	5	5.43960952758789	12	17	25
276	2/3/2011	52.2	2	2/3/2011	1	0	3	2	7.59675598144531		4		517
291	1/18/2012	59.6616438356164	1	1/18/2012	1	0	2	5	5.30723524093628	13.1	8	658		661
295	3/29/2010	47.7	1	3/29/2010	1	0	3	5	6.8187084197998		96
317	11/30/2013	48.7835616438356	2	11/30/2013	1	0	2	2		11	5
319	1/21/2007	27	2	1/21/2007	2	0	1	2		9.4	71	82
330	8/7/2009	16.9931506849315	1	8/7/2009	1	0	2	2	6.23145389556885	8.8	134		223
334	7/29/2012	47.1986301369863	2	7/29/2012	1	0	2	2		10.1	8
337	9/9/2007	37.4	2	9/9/2007	2	0	3	2			161	389	625
342	4/26/2010	41.3	2	4/26/2010	1	0	2	5	7.07018327713013		26		112
343	6/7/2007	12.8	1	6/7/2007	1	0	2	2		8.2	119		323
344	4/6/2010	75.3	1	4/6/2010	1	0	2	5	3.62387251853943		258
350	2/5/2008	39.7397260273973	1	2/5/2008	1	0	1	2	6.80851078033447		67		2075
368	2/5/2008	14.3	1	2/5/2008	1	0	2	2	4.39547920227051		1136	1136
393	3/28/2012	28.6	2	3/28/2012	1	0	2	5	7.46917247772217		42	442
395	6/16/2013	66.0767123287671	1	6/16/2013	1	0	2	5	7.24774503707886		60
398	4/30/2008	29.3	1	4/30/2008	1	0	2	2	3.57609891891479		3		152
405	12/11/2012	16.5	1	12/11/2012	1	0	2	2	6.23145389556885		115
422	9/9/2011	33.7	2	9/9/2011	1	0	2	2	7.35615825653076		74	619	74
431	10/6/2007	67.8	2	10/6/2007	1	0	2	2			6
434	5/22/2006	7.4	2	5/22/2006	1	0	2	2	7.36899375915527
440	11/13/2011	37.6	1	12/31/2011	1	1	2	2	6.80851078033447	8.7	52	249	151
441	7/7/2013	34.9397260273973	2	7/7/2013	1	0	2	5	7.35615825653076		4		122
445	3/3/2010	42.8	2	3/3/2010	1	0	2	2	7.07018327713013		253		774
451	8/4/2010	16.4	1	8/6/2010	2	1	2	2	8.3086051940918		1039
453	2/9/2010	11.3	1	2/9/2010	1	0	2	5	7.24566173553467		176	316	176
457	7/24/2006	30.6	2	7/30/2006	1	1	2	2	3.67807912826538	7.6	14		931
464	4/25/2011	52.6	2	4/25/2011	1	0	2	2	7.59675598144531	12.2	7
488	11/21/2008	34.7	1	11/21/2008	1	0	2	2	6.77580118179321		26	715	446
489	5/3/2010	26.3	1	5/3/2010	1	0	2	2	7.04273271560669		4	345	90	388
508	7/21/2008	9.5	2	7/21/2008	1	0	2	2	8.25491523742676		73		73
511	6/6/2013	54.627397260274	1	6/6/2013	1	0	2	5	7.07631349563599
516	4/17/2010	53.9	1	4/17/2010	1	0	2	2	7.07631349563599		14	300	300
517	2/20/2013	48.1698630136986	2	2/20/2013	1	0	2	2	7.25281238555908		65		65
521	10/20/2008	40.1	2	10/20/2008	1	0	2	2	7.07018327713013		59		188
527	6/4/2013	33.6794520547945	2	6/4/2013	1	0	2	5	7.35615825653076		53
528	12/6/2008	11.3	1	12/7/2008	2	1	2	2		11.9	611		611
530	3/24/2008	18.1	2	3/27/2008	2	1	2	2	7.91833448410034	9.8	51		455
531	1/29/2009	12.5	2	1/29/2009	1	0	2	2		11.7	8	407	54
539	4/26/2011	35	2	4/26/2011	1	0	2	5	5.42671060562134		18	266	503
560	4/19/2012	60.8	1	4/19/2012	1	0	2	5	5.43580865859985		5
567	10/28/2006	9	2	10/28/2006	1	0	2	2	4.12745761871338	9.3	23	25	39
572	8/10/2011	38.958904109589	1	8/10/2011	1	0	2	2	6.80851078033447	15.5	16
580	6/14/2011	28.7	2	6/14/2011	1	0	2	2			1	11	165
584	1/4/2013	36.9506849315068	1	1/4/2013	1	0	2	2	6.80851078033447		17
585	8/8/2012	43.6	2	8/8/2012	1	0	2	2	7.07018327713013	12	140		336
586	1/30/2011	40	2	1/30/2011	1	0	2	5	5.30263757705688	12.4	3
587	8/7/2012	20.2	2	8/7/2012	1	0	2	5		6.8	289
596	11/10/2008	11	2	11/10/2008	1	0	3	2	6.16494941711426	11.8	1292		1292
597	3/4/2012	32.7	2	3/4/2012	1	0	3	5	7.35615825653076		108		313
608	10/26/2012	43.8	2	10/26/2012	1	0	2	2	5.30263757705688	10	104
610	9/22/2006	52.4	2	9/22/2006	1	0	3	2	7.59675598144531		13	1478	389
611	4/27/2010	39.8	2	4/27/2010	1	0	2	5	7.23561429977417	9.5	181		404
627	1/6/2009	45.7	2	1/6/2009	1	0	2	5			5	205	114
628	8/31/2011	20.7	1	8/31/2011	1	0	2	5	7.33042526245117	10.6	25	397	549
632	2/23/2009	29.6	2	2/25/2009	2	1	2	5	7.46917247772217	8	7
635	12/5/2009	15.7	1	12/5/2009	1	0	2	2	4.39547920227051		7		1053
636	9/18/2007	8.9	1	9/18/2007	1	0	2	2			57		57
652	4/14/2008	30.1657534246575	2	4/14/2008	1	0	2	2			148
671	3/23/2010	11.2	1	3/23/2010	1	0	2	5	7.24566173553467		428		814
674	2/3/2011	40.1	2	2/3/2011	1	0	2	5	3.53509163856506		5		678
678	1/21/2008	68.7561643835617	1	1/21/2008	1	0	2	2		11.7	8	247	314	320
696	10/4/2008	9.6	2	10/4/2008	1	0	2	2	5.89636754989624	9.3
701	8/23/2007	31.5	2	8/23/2007	1	0	2	2			513		1904
705	2/26/2007	7.8	1	2/26/2007	1	0	2	2	8.43851375579834		369
706	3/26/2006	6.8	1	3/27/2006	2	1	3	5	3.14572072029114	12.9	5		452
724	1/3/2010	48.7	2	1/3/2010	1	0	2	2	14.5056247711182		30	536	72
746	12/27/2010	24.3	2	12/29/2010	2	1	2	2	5.73103761672974	8.6	167	295	294
751	5/10/2009	25.7	1	5/10/2009	1	0	3	2	7.30244302749634	10.7	698
778	6/19/2012	52.2	2	6/19/2012	1	0	2	5	7.59675598144531	12.1	118	119	118
794	1/9/2011	41.9	1	1/12/2011	1	1	2	5	6.90993452072144	6.2	13	13
796	6/1/2010	15.3	1	6/1/2010	1	0	2	2	4.39547920227051
801	12/19/2013	50.5	1	12/23/2013	1	1	2	2		13	8
805	10/12/2007	11.8	2	10/12/2007	1	0	2	2
830	9/22/2012	42.7	2	9/22/2012	1	0	2	2	7.07018327713013	8.7	1	1	174
841	2/11/2011	39.6	1	2/11/2011	1	0	2	2	6.80851078033447		304
845	3/3/2010	13.6	2	3/3/2010	1	0	2	5	10.2614221572876	10.3	37		68
856	4/10/2006	26.3	2	4/11/2006	2	1	2	2	3.87092900276184	8.7
862	7/20/2006	11.8	1	7/20/2006	1	0	2	2		10	330		330
864	8/26/2013	50.2082191780822	1	8/26/2013	1	0	2	2	5.30723524093628		2	46
877	7/23/2009	55.5383561643836	2	7/23/2009	1	0	2	2		8.8	232	1557	232
893	3/14/2010	29.4027397260274	2	3/14/2010	1	0	2	2			185	589	185
896	11/25/2006	37.5	1	11/25/2006	1	0	2	2			42	976	1555
897	11/1/2011	22.8	2	11/1/2011	1	0	2	5	5.9627513885498	6.7	177
905	3/6/2007	31.8	1	3/6/2007	1	0	2	2	6.77580118179321		171	794	171
918	9/29/2007	9.5	2	9/29/2007	1	0	2	2			86		86
919	6/14/2007	36.3	2	6/14/2007	1	0	2	2			89		89
931	4/17/2010	49.7	2	4/17/2010	1	0	2	5	5.43960952758789	10.8	465		465
939	1/14/2011	30.4	2	1/14/2011	1	0	2	5	7.35615825653076		5		734
951	11/15/2011	40	1	11/15/2011	1	0	2	5	6.90993452072144	13.1	257	773
960	7/26/2007	14.6	1	7/26/2007	1	0	2	2		13.2
967	2/3/2011	35.7	2	2/3/2011	1	0	2	2	7.23561429977417	7.5	22		133
974	4/19/2010	11.7	2	4/23/2010	1	1	2	5	5.69072246551514	9.6	964		1238
981	6/27/2011	33.7	2	6/27/2011	1	0	2	5	7.35615825653076		22	282	140
983	7/6/2013	13.572602739726	1	7/6/2013	1	0	2	2	11.0383367538452
1012	12/22/2007	34.7	2	12/24/2007	2	1	2	2		8.8	41		41
1013	3/1/2007	8.7	2	3/1/2007	1	0	2	2	6		26	2382	1156	2412
1032	4/10/2009	59.9	1	4/13/2009	2	1	3	2	7.07631349563599	10.5				3
1056	7/3/2012	36.1	2	7/3/2012	1	0	1	2	5.42671060562134	9.9	248		248
1068	12/13/2013	17.6191780821918	1	12/13/2013	1	0	2	5
1069	4/23/2011	54.9	2	4/23/2011	1	0	2	5	7.59675598144531		3	116
1076	8/19/2011	35.2	2	8/19/2011	1	0	2	5	7.23561429977417		288
1077	7/26/2006	14.1	2	7/26/2006	1	0	2	2	6.39033460617065		154	1471	154
1080	7/5/2013	28.4739726027397	2	7/5/2013	1	0	2	5	7.46917247772217
1082	6/9/2013	39.2109589041096	1	6/9/2013	1	0	2	5	5.10638284683228		56
1088	9/24/2009	55.7	2	9/24/2009	1	0	2	2	7.59675598144531	10.5	8		355
1092	9/14/2011	44.7	2	9/14/2011	1	0	2	2	5.30263757705688		33
1134	8/17/2012	45.4	1	8/17/2012	1	0	2	2	6.8187084197998		14
1138	1/28/2013	14.0849315068493	1	1/28/2013	1	0	2	5	6.59321880340576		319		319
1158	12/30/2008	10.7	1	12/30/2008	1	0	2	2			1	1	140
1164	6/27/2011	36.7	2	6/27/2011	1	0	2	2	7.23561429977417	11.1	223		233
1166	11/25/2011	41.586301369863	1	11/25/2011	1	0	2	2	6.90993452072144	14.1
1179	2/28/2012	41.8	2	2/28/2012	1	0	2	5	7.07018327713013	13.3	244		535
1182	7/27/2007	76.2	2	7/27/2007	1	0	2	2			4	6	148
1186	3/21/2011	34.2	2	3/21/2011	1	0	2	2	7.35615825653076		80	467	421
1190	1/2/2009	10.2	2	1/2/2009	1	0	2	2			69	388	388
1203	11/2/2010	14.8	1	11/2/2010	1	0	2	2	6.59321880340576		441		441
1205	2/4/2009	10.1	2	2/4/2009	1	0	2	5			108		526
1211	12/11/2007	23.3	1	12/11/2007	1	0	2	2
1214	4/22/2012	39.4	2	4/22/2012	1	0	2	2	7.23561429977417	10.2
1224	11/6/2008	9.8	1	11/6/2008	1	0	2	2	8.45944595336914	4.6	538
1227	12/18/2013	14.5178082191781	1	12/18/2013	1	0	2	2
1287	8/23/2006	40.5	2	8/23/2006	1	0	3	2	7.07018327713013		15	1590	465
1303	3/8/2011	14.2	1	3/8/2011	1	0	2	2	2.82566523551941
1306	3/3/2010	39.8	1	3/3/2010	1	0	2	5	5.10638284683228		7		70
1329	5/29/2011	13.2	1	5/29/2011	1	0	2	2	5.51916837692261	12.4	85		85
1330	5/8/2013	40.0931506849315	2	5/8/2013	1	0	2	5	7.07018327713013		13
1338	3/6/2011	13.5	2	3/6/2011	1	0	2	5	7.69606637954712	9.1	353		353
1341	4/7/2010	26.9232876712329	2	4/10/2010	1	1	2	5		12	3	221	116
1342	5/19/2013	43.0849315068493	1	5/19/2013	1	0	2	2	5.18245077133179
1352	6/25/2006	33.7	2	6/25/2006	2	0	2	2	3.67807912826538		129	1805	1081
1354	3/27/2010	39	1	3/27/2010	1	0	2	5	6.80851078033447		7
1366	1/28/2008	17.5	1	1/28/2008	1	0	2	2			129		361
1368	6/14/2009	19.1	2	6/14/2009	1	0	2	2	3.95916724205017	10.5	251	569	1129
1369	5/4/2006	31	2	5/4/2006	1	0	2	2	7.35615825653076		118	985	445
1376	1/27/2009	26	2	1/27/2009	1	0	2	2		8.3	29	175	71
1378	10/13/2011	56	2	10/13/2011	1	0	2	5	7.59675598144531	8.8	220		425
1385	12/6/2008	30.3	2	12/6/2008	1	0	2	2			416	469	583
1389	5/9/2013	24.1178082191781	1	5/9/2013	1	0	2	2	7.30244302749634		196
1397	12/15/2012	15.3	1	12/15/2012	1	0	2	2	4.39547920227051	13.8
1401	2/20/2012	28.7	2	3/2/2012	1	1	2	2		9
1416	10/11/2007	10.0616438356164	2	10/11/2007	1	0	2	2			12		629
1451	11/28/2007	31.9	2	11/28/2007	1	0	2	2			45		2003
1466	5/22/2007	27.6	1	5/22/2007	1	0	2	2			140	2176	597
1469	4/17/2010	26.3	1	4/17/2010	1	0	2	5	7.04273271560669		133		516
1470	12/11/2007	31.5	1	12/11/2007	1	0	2	5
1499	2/1/2010	22.1	2	2/1/2010	1	0	2	5	7.95033502578735	13.7	70	313
1509	5/9/2006	7.7	1	5/9/2006	1	0	2	2	8.43851375579834		139		278
1513	6/20/2006	37.5	2	6/25/2006	1	1	2	2	7.23561429977417	2.9	9		1972
1523	3/17/2010	13.2	1	3/17/2010	1	0	2	5	5.51916837692261		6	207	112
1529	8/7/2011	53.6	2	8/7/2011	1	0	3	2	5.69756698608398		88		88
1560	9/30/2008	9.4	1	9/30/2008	1	0	3	2	4.22972297668457		352		352
1565	1/12/2010	49.8	2	1/18/2010	2	1	2	2	5.43960952758789	8.9	104	104	116
1588	9/15/2012	13.7	2	9/15/2012	1	0	2	5	4.94747114181519
1592	9/13/2010	28.3657534246575	1	9/13/2010	1	0	2	2	7.15219783782959		10		735
1599	8/8/2011	19.6	1	8/8/2011	1	0	3	2	7.48205232620239		63		63
1606	7/17/2006	10.3	2	7/17/2006	1	0	1	2	4.74226856231689	11	115		115
1626	6/30/2009	11.5	1	6/30/2009	1	0	2	2	7.24566173553467		73		282
1633	7/7/2010	37.8438356164384	2	7/7/2010	1	0	2	2	7.23561429977417		157		159
1639	10/29/2011	13.2	2	10/29/2011	1	0	2	2	10.2614221572876
1661	12/5/2010	39.9	2	12/5/2010	1	0	2	2	7.23561429977417		800		1108
1662	4/23/2011	34.6191780821918	1	4/23/2011	1	0	2	5	6.77580118179321	10.7
1664	8/3/2010	12.9	2	8/3/2010	1	0	2	5	5.1307110786438	11.3	358		1025
1665	6/11/2009	10.5	2	6/11/2009	1	0	2	2	5.69072246551514		123		123
1691	11/9/2012	65.5	2	11/9/2012	1	0	1	2	6.34568881988525	12.2	5	96	96
1705	7/24/2011	32.6	2	7/24/2011	1	0	2	2	7.35615825653076	12.1	167	426	167
1721	8/10/2008	33.4835616438356	2	8/15/2008	2	1	2	2	7.35615825653076	8.1	12	122	122
1746	5/9/2008	36.3	1	5/9/2008	1	0	1	2	6.80851078033447		10		1452
1749	9/14/2012	45.7	1	9/14/2012	1	0	2	2	6.8187084197998	13.2	8		199
1755	3/4/2013	45.1561643835616	1	3/4/2013	1	0	2	2	6.8187084197998		25
1761	2/11/2011	25.9	1	2/11/2011	1	0	2	2	7.30244302749634	12.2	183	250	250
1774	10/25/2012	36.3	2	10/25/2012	1	0	3	5	7.23561429977417		270
1782	5/24/2006	58.6	2	5/24/2006	1	0	3	2	3.79837799072266		126	795		797
1790	10/7/2006	27.6	2	10/7/2006	1	0	2	5	7.74185800552368		302	1388	302
1792	10/29/2012	19.8	2	10/29/2012	1	0	2	5	5.93875074386597		253
1798	8/4/2009	57.6	1	8/7/2009	1	1	2	2	7.07631349563599	10.6	5	276
1808	5/15/2008	15	2	5/16/2008	2	1	2	5		7.9	3	3	258
1817	8/2/2008	19.2	2	8/2/2008	1	0	2	2	3.95916724205017		90		90
1872	8/20/2012	15	1	8/20/2012	1	0	2	5	3.76755380630493	10.1	325
1894	7/30/2010	29.2547945205479	2	7/30/2010	1	0	2	5	5.60187959671021	8.1	516
1905	10/10/2009	14.5	1	10/14/2009	2	1	2	2	4.39547920227051	11.6
1907	4/2/2010	44	1	4/2/2010	1	0	2	2	6.90993452072144		3	630
1908	12/9/2011	34.8	2	12/9/2011	1	0	3	2	5.51711845397949		677
1919	6/16/2013	72.5	2	6/21/2013	2	1	2	5	6.34568881988525
1925	3/17/2007	37	2	3/17/2007	1	0	2	2	3.61780714988709	9.1	9	381
1932	3/9/2009	45.7	2	3/9/2009	1	0	3	2	7.25281238555908	11.3	19	654	352
1936	9/14/2013	53.7780821917808	1	9/14/2013	1	0	1	2	7.07631349563599		10
1937	9/1/2009	30.5	2	9/1/2009	1	0	1	2	7.35615825653076	13.2	7
1949	5/18/2012	13.2	2	5/18/2012	1	0	2	2	5.1307110786438
1979	10/29/2007	42.8	2	10/29/2007	1	0	2	2		10.5	21	1396	494
1980	2/11/2011	14.7	2	2/13/2011	1	1	2	5	6.70985126495361	6.1	19	214	214
1986	3/13/2008	23.9	2	3/25/2008	2	1	2	2	7.95033502578735	5.8	418	1381	1764
1998	1/24/2013	39.0904109589041	2	1/24/2013	1	0	2	5	5.42671060562134		22		22
2014	1/6/2008	39	2	1/6/2008	2	0	2	2		6.2	219
2019	1/17/2007	28.7	1	1/23/2007	1	1	2	2	3.57609891891479	8.1	32	32
2035	5/12/2009	10.4	2	5/12/2009	1	0	2	2	13.2783527374268	10	141		1075
2045	4/22/2010	49.1	1	4/27/2010	2	1	2	2	6.8187084197998	10.1
2053	10/13/2012	70.4	1	10/13/2012	1	0	2	2	3.62387251853943		9
2056	9/12/2011	60.7	2	9/12/2011	1	0	3	5	4.23045921325684
2087	1/20/2012	15.8	1	1/20/2012	1	0	2	5	8.79095840454102		19		194
2088	7/21/2006	57.4	2	7/21/2006	1	0	3	2	7.59675598144531		619	2230
2090	7/28/2007	29.6	2	7/28/2007	1	0	2	2			116	896	640
2099	11/16/2007	10.9	2	11/16/2007	1	0	3	2			207	2096	207
2103	7/23/2010	31.2	2	7/23/2010	1	0	2	5	7.35615825653076	6.5	162	546	751
2141	1/12/2013	38.0575342465753	2	1/12/2013	1	0	2	2	7.23561429977417		9
2172	4/10/2013	55.3616438356164	1	4/10/2013	1	0	2	5	5.30723524093628		42
2191	5/10/2008	37.6	2	5/10/2008	1	0	1	2	7.23561429977417	10.5	724
2200	3/13/2010	36.4	1	3/13/2010	1	0	2	5	6.80851078033447		1163	1163
2209	12/6/2010	17.9	1	12/6/2010	1	0	2	2	6.23145389556885	11.9	777
2214	9/27/2007	8.8	2	9/27/2007	1	0	2	5			222		222
2241	3/25/2012	56.7	2	3/25/2012	1	0	1	2	5.69756698608398		17
2242	5/20/2011	14.6	2	5/20/2011	1	0	2	5	8.94646835327148		5	5	67
2269	1/22/2013	40.5424657534247	2	1/22/2013	1	0	3	5	7.07018327713013		11
2273	9/8/2012	15.3	1	9/8/2012	1	0	1	5	6.59321880340576	12.1	409
2283	11/10/2006	13.2	2	11/10/2006	1	0	2	2	5.49719047546387	8.6	3		1811
2284	10/27/2007	34.2	2	10/27/2007	1	0	2	2			14	1277	1144
2287	11/10/2010	35.9	2	11/10/2010	1	0	2	2	7.23561429977417		307		498
2298	5/11/2013	32.3	2	5/14/2013	1	1	2	5	5.51711845397949		17
2305	9/9/2008	32.8	1	9/9/2008	1	0	1	2	6.77580118179321		5	1521	529
2345	2/8/2008	8.8	2	2/8/2008	1	0	2	2			682	682		987
2354	4/5/2010	46.3	1	4/8/2010	1	1	2	5	6.8187084197998	8.9	8	278
2363	2/23/2012	48.1	2	2/23/2012	1	0	2	5	7.25281238555908	13.9	34	548	207
2364	2/27/2010	12.2	1	3/2/2010	1	1	2	5	5.51916837692261	9.5	6	448	448
2383	1/30/2008	35.1	1	1/30/2008	1	0	3	2			70		1789
2384	10/6/2012	17.8	2	10/6/2012	1	0	3	2	8.38192176818848
2398	6/23/2011	12	2	6/23/2011	1	0	2	2	5.1307110786438		169
2412	7/29/2010	41.2	2	7/29/2010	1	0	2	2			125		841
2415	12/5/2007	20.7	2	12/5/2007	1	0	3	2			8	340	250	341
2426	1/22/2006	13.3	2	1/22/2006	2	0	2	2		10.7	41		516
2429	3/10/2010	27.9	2	3/10/2010	1	0	2	5	7.74185800552368		49	216	147
2434	8/3/2010	34	2	8/3/2010	1	0	2	2	7.35615825653076	8.1	80
2435	6/19/2007	46.5	2	6/19/2007	1	0	2	2		13.2	342
2442	6/4/2011	46	2	6/4/2011	1	0	2	2	5.43960952758789		677		678
2448	3/5/2010	20.2	2	3/5/2010	1	0	3	5			125		1137
2449	12/4/2006	65.4	1	12/13/2006	2	1	3	2	7.24774503707886	11.2	539	539	790
2459	5/28/2011	35.1	2	5/28/2011	1	0	2	2	7.23561429977417		206	311	309
2466	10/9/2007	9.4	1	10/9/2007	1	0	2	5			8		480
2468	4/22/2006	9.1	2	4/22/2006	1	0	2	2	8.25491523742676	7.1	30	219	124
2480	6/19/2006	10.0835616438356	2	6/21/2006	1	1	2	2	7.1134033203125	9.9	72		1310
2483	12/19/2007	44.6	2	12/19/2007	1	0	2	2			17	202	371
2516	7/25/2010	34.7	2	7/25/2010	1	0	2	2	7.35615825653076		74
2534	5/10/2008	34.4	1	5/10/2008	1	0	2	2	3.38790059089661		3	1953	125
2537	12/12/2009	29.8	2	12/12/2009	1	0	2	2	7.46917247772217		76	194	906
2538	3/3/2010	9.3	2	3/3/2010	1	0	2	5	8.25491523742676		50		796
2539	10/23/2011	35.3	1	10/23/2011	1	0	2	5	6.80851078033447		7
2559	3/17/2013	16.2493150684932	1	3/17/2013	1	0	2	5	6.23145389556885		116
2585	7/31/2011	34.8	1	7/31/2011	1	0	2	5	6.77580118179321
2587	9/13/2008	61.1	2	9/13/2008	1	0	1	2	8.46091842651367		2
2625	7/9/2009	36.8	1	7/9/2009	1	0	1	2	6.80851078033447		13
2632	1/8/2010	17.0150684931507	1	1/8/2010	1	0	2	2	8.3086051940918		622
2642	2/12/2007	20.8	1	2/12/2007	1	0	3	2			4
2666	11/9/2007	34.8	2	11/9/2007	1	0	2	2			112	606	1946
2679	9/2/2012	36.2	2	9/2/2012	1	0	3	5	7.23561429977417	13.1	61		61
2683	5/16/2010	38	2	5/16/2010	1	0	2	5	7.23561429977417	11.6	44		532
2688	8/20/2012	40.7	2	8/20/2012	1	0	2	5	5.30263757705688		62
2703	3/17/2007	36	2	3/17/2007	1	0	2	2	3.61780714988709		4		52
2777	4/5/2013	32.3	2	4/7/2013	1	1	3	2	5.51711845397949
2797	10/24/2011	35.6342465753425	1	10/24/2011	1	0	2	5	6.80851078033447	14.2	3
2814	8/6/2009	25.3	1	8/6/2009	1	0	2	2	7.30244302749634		106
2815	2/20/2012	34.5	1	2/20/2012	1	0	2	2	6.77580118179321	3.3	11
2819	2/4/2013	34.1178082191781	2	2/4/2013	1	0	2	2	3.67807912826538	7.3	3	3
2827	8/3/2012	47.2	2	8/3/2012	1	0	2	5	5.43960952758789	9.3	89		171
2837	11/22/2007	25.8	2	11/24/2007	1	1	2	5		4.7
2849	1/26/2013	38.0958904109589	1	1/26/2013	1	0	2	5	6.80851078033447
2863	11/13/2008	53.8	2	11/13/2008	1	0	3	2	7.59675598144531		237
2888	10/28/2012	17.8	2	10/30/2012	2	1	2	2	8.38192176818848	6.9	9		42
2890	5/7/2007	8.3	2	5/7/2007	1	0	2	2	6	9.4	76		76
2896	1/30/2010	42.1	1	1/30/2010	1	0	2	2	6.90993452072144		138		138
2903	3/31/2006	8.4	1	4/2/2006	1	1	3	5	5.67391395568848	12.6	84	698	84
2944	9/25/2010	24.2	1	9/25/2010	1	0	1	2	3.65122151374817		10		797
2961	11/23/2011	13.2	1	11/23/2011	1	0	2	2	5.51916837692261
2977	11/30/2012	62.4	1	12/4/2012	2	1	1	2	7.24774503707886	17.1	13	245	278
3023	10/10/2012	68.8	1	10/10/2012	1	0	2	2	7.24774503707886	13.6	19	341
3024	3/6/2006	50.2	2	3/17/2006	2	1	2	2		10.9	18	191		821
3030	7/24/2007	11.6	1	8/2/2007	1	1	3	2		8.5	17	159
3038	4/13/2013	49.3150684931507	2	4/13/2013	1	0	2	2	5.43960952758789		51
3039	5/6/2008	27.3	2	5/6/2008	1	0	2	2	7.74185800552368		151	690
3089	1/10/2007	26	2	1/10/2007	1	0	2	2	3.87092900276184		324		324
3130	10/29/2012	34.8	2	10/29/2012	1	0	2	2	5.51711845397949	5.6	12
3187	3/25/2013	41.9178082191781	2	3/25/2013	1	0	3	5	7.07018327713013		190
3218	9/9/2009	49	2	9/9/2009	1	0	2	2	7.25281238555908		5	833	239
3231	3/2/2012	32.6	2	3/2/2012	1	0	2	2	7.35615825653076	13.1	71	197	321
3259	7/18/2013	39.5698630136986	2	7/18/2013	1	0	2	5	7.23561429977417		6
3269	4/3/2006	30.7068493150685	2	4/3/2006	1	0	2	2	7.35615825653076	6.9	7		446
3275	4/22/2012	56.3	2	4/26/2012	1	1	2	2	7.59675598144531	7.6	9	113		113
3300	7/30/2010	31.6	2	7/30/2010	1	0	2	5	7.35615825653076	6.2	48	520	409
3302	1/19/2012	16.1	1	1/19/2012	1	0	2	5	8.3086051940918		21		331
3321	1/27/2007	18.5	1	1/27/2007	1	0	2	2	7.48205232620239		292
3324	12/13/2009	39.9	2	12/13/2009	1	0	2	2	5.42671060562134		20	96		182
3368	7/25/2009	16.8	2	7/25/2009	1	0	1	2	8.38192176818848
3391	4/3/2007	8.1	1	4/5/2007	2	1	3	2	9.45652294158936	8.6	1705		1705
3400	11/21/2009	37.8068493150685	2	11/21/2009	1	0	1	2	7.23561429977417		23		237
3413	5/27/2006	7.8	1	5/27/2006	1	0	2	2	8.79011821746826	8.4	203		293
3477	11/6/2011	47.1	1	11/6/2011	1	0	1	2	6.8187084197998	14.2	555		555
3489	8/17/2009	34	1	8/17/2009	1	0	3	2	6.77580118179321		549
3506	6/24/2012	41.7	2	6/24/2012	1	0	2	5	7.07018327713013	9.8	13		372
3524	10/26/2006	31.4	2	10/26/2006	1	0	2	2	7.35615825653076	11.6	134		1468
3529	4/29/2007	43.3	2	4/29/2007	2	0	2	2	3.53509163856506
3547	6/25/2011	32.6	2	6/25/2011	1	0	3	2	7.35615825653076		4		165
3552	9/11/2008	48.6	2	9/18/2008	2	1	3	2	7.25281238555908	12	14
3554	7/2/2012	53.5	2	7/2/2012	1	0	2	5	7.59675598144531	5.3	2	2
3563	6/15/2012	57.1	1	6/15/2012	1	0	3	2	7.07631349563599		98
3570	3/26/2007	12.2	1	3/26/2007	1	0	2	2	4.92782926559448		173
3593	3/24/2008	26.9	1	3/24/2008	1	0	2	2	7.04273271560669		171
3596	11/7/2009	10	1	11/7/2009	1	0	2	2	6.21056699752808		118	118	118
3597	10/5/2005	34.5	2	10/7/2005	2	1	2	2	3.67807912826538	12	7
3635	8/30/2010	38.7	1	8/30/2010	1	0	2	2	6.80851078033447		337		457
3649	1/18/2013	15.0575342465753	2	1/18/2013	1	0	3	5	8.94646835327148
3665	1/24/2013	52.0986301369863	1	1/24/2013	1	0	2	5	5.30723524093628		7
3677	2/19/2009	34.1	2	2/19/2009	1	0	2	2			13		462
3697	9/7/2006	39.9	1	9/7/2006	2	1	2	2	6.80851078033447	12.1	49	252	1723
3699	8/6/2010	35	1	8/6/2010	1	0	2	2	6.80851078033447
3704	2/1/2007	24.7	2	2/1/2007	1	0	2	2	7.64138317108154		92	239	239
3737	1/3/2008	10	1	1/5/2008	1	1	2	2		3.3	24	24	88
3754	4/22/2010	58.3	1	4/22/2010	1	0	3	2	7.07631349563599	16.1	11		1165
3755	5/25/2013	40.4219178082192	1	5/25/2013	1	0	2	2	6.90993452072144		158
3772	11/18/2010	30.7	1	11/18/2010	1	0	2	2	6.77580118179321	15.8	211
3776	7/22/2013	15.5835616438356	1	7/22/2013	1	0	2	2	4.39547920227051	13.6
3784	7/5/2007	79.9	1	7/7/2007	2	1	1	5		12.3
3806	1/7/2008	9.7	2	1/7/2008	1	0	3	2			26		49
3807	10/23/2008	14.5	1	10/23/2008	1	0	3	2	8.79095840454102		1	1	216
3814	7/24/2009	23.6	1	7/24/2009	1	0	2	2	7.44576025009155		139	674		1070
3830	3/16/2012	37.9	2	3/16/2012	1	0	3	2	7.23561429977417		27		262
3873	12/29/2009	12.4	2	12/29/2009	1	0	2	5	5.1307110786438		7		49
3905	1/27/2013	29.1342465753425	1	1/27/2013	1	0	2	2	5.36414813995361	11.5	147
3929	8/26/2010	12.7	2	8/27/2010	1	1	2	5	7.69606637954712	10.1	843	843	843
3934	9/5/2007	44.3	1	9/13/2007	2	1	1	5		10.8
3939	12/30/2013	23.0109589041096	1	12/30/2013	1	0	3	5
3944	5/9/2013	45.8849315068493	1	5/9/2013	1	0	2	5	6.8187084197998		41
3970	4/21/2009	12.7	1	4/21/2009	1	0	2	2	5.51916837692261	12.5	119		415
3976	10/14/2008	54	2	10/14/2008	1	0	3	2	5.69756698608398		11
3983	8/25/2007	33.5986301369863	2	8/25/2007	1	0	2	5			138	2157	138
3987	3/21/2010	37.8	2	3/21/2010	1	0	3	2	5.42671060562134	12.7	39	544	122
3988	5/2/2008	28.8	2	5/2/2008	1	0	2	5	7.46917247772217		339	454	454
4003	2/23/2010	10.4	2	2/23/2010	1	0	2	2	6.63917636871338		75	688	75
4042	6/2/2009	30.9	2	6/5/2009	2	1	2	2		9.7	7
4061	3/2/2010	42.2	1	3/2/2010	1	0	2	2	6.90993452072144		82		205
4079	12/2/2011	47.6	2	12/2/2011	1	0	3	2	7.25281238555908	11	3	9	355
4092	3/22/2010	40.2	2	3/28/2010	1	1	2	5	5.30263757705688	6.9	39		39
4114	6/4/2007	8.7	2	6/4/2007	1	0	1	2	7.19999980926514	10.7	1410
4122	7/27/2011	13.9	2	7/27/2011	1	0	2	5	7.69606637954712		5
4132	9/26/2007	12.6	2	9/26/2007	1	0	2	2			5	2229	795
4145	10/12/2006	9.6	1	10/12/2006	1	0	2	2	7.25095415115356		152		1721
4180	3/18/2010	31.2	2	3/18/2010	1	0	2	5	7.35615825653076		32	88	203
4182	3/31/2012	13.8	1	3/31/2012	1	0	2	2	8.27875232696533
4207	5/16/2013	59.4109589041096	2	5/16/2013	1	0	2	2	3.79837799072266		112
4217	8/15/2011	41.9	1	8/19/2011	1	1	2	2	5.18245077133179
4220	1/10/2008	37.7	1	1/18/2008	2	1	2	5		4.6	38	38		39
4225	7/8/2012	38.5	2	7/8/2012	1	0	2	5	7.23561429977417	12.9	51		112
4229	12/16/2007	10.8	1	12/19/2007	2	1	3	5		8.6	11
4238	11/7/2006	8.8	2	11/7/2006	1	0	2	2	6		1148		1148
4261	3/8/2010	44.4	2	3/8/2010	1	0	2	2	7.07018327713013		42		84
4263	2/6/2011	48.2	1	2/9/2011	2	1	2	2	6.8187084197998	10.5	2	54	579
4265	2/23/2008	9.1	1	2/23/2008	1	0	2	2	8.45944595336914	5	12
4270	4/23/2009	37.9	2	4/23/2009	1	0	2	2	7.23561429977417	6.2	691	768	1180
4281	3/18/2009	32.1	2	3/18/2009	1	0	2	2	7.35615825653076		19		39
4296	9/11/2011	36.1	2	9/11/2011	1	0	2	5	7.23561429977417		9		59
4309	4/17/2012	46.6	2	4/17/2012	1	0	3	5	7.25281238555908		211
4313	8/24/2012	46.1	2	8/24/2012	1	0	2	2	7.25281238555908	9.2	10		135
4320	7/28/2006	14.9	1	7/28/2006	1	0	2	2	4.39547920227051
4326	4/14/2006	32.8	1	4/14/2006	1	0	2	2	6.77580118179321		36		36
4341	8/7/2011	15.3	1	8/7/2011	1	0	2	2	8.79095840454102	13.3	8		235
4361	5/14/2007	26.4	1	5/14/2007	2	1	3	2	7.04273271560669	13.2	244	1254	244
4365	3/3/2011	44.7	1	3/18/2011	1	1	3	5	6.90993452072144	2.5
4388	8/3/2010	15.7	2	8/3/2010	1	0	2	2	8.94646835327148		906		906
4395	5/28/2010	36.4	1	5/28/2010	1	0	2	2			212	1283	212
4405	12/12/2009	49.241095890411	2	12/12/2009	1	0	2	2	7.25281238555908		18		286
4408	6/11/2012	30.1	1	6/11/2012	1	0	2	2		13	73
4429	12/16/2011	14	1	12/16/2011	1	0	2	2	4.39547920227051		193
4432	6/27/2012	28.5	2	6/27/2012	2	0	1	2	3.73458623886108	12.5	91		91
4434	10/11/2012	13.6	2	10/11/2012	1	0	2	5	5.1307110786438		6		292
4439	7/29/2010	26.2	2	7/29/2010	1	0	2	5			8	67	857
4444	5/30/2007	24.2	2	5/30/2007	1	0	3	2	3.82069158554077		330	330
4445	2/3/2011	37.7616438356164	1	2/3/2011	1	0	2	5	6.80851078033447		8
4462	1/4/2009	48.7	2	1/4/2009	1	0	1	2		13.4	5	219
4487	12/8/2008	58.5	2	12/8/2008	1	0	2	2		10.1	124	1391	428
4508	4/13/2009	56.3	1	4/13/2009	1	0	3	5	7.07631349563599	11	649	649
4509	9/18/2012	33.5	2	9/18/2012	1	0	3	5	7.35615825653076	12.7	150		305
4523	8/19/2012	65.6	1	8/19/2012	1	0	3	2	7.24774503707886	11.6	15
4543	10/21/2009	49.3	2	10/21/2009	1	0	2	2	7.25281238555908		12	146	133
4544	11/28/2009	12.9	1	11/28/2009	1	0	2	2	3.94226312637329	6.1	95		95
4549	1/26/2011	21.3	2	1/26/2011	1	0	3	2	6.05825710296631		5
4550	9/25/2012	33	1	9/25/2012	1	0	2	2	6.77580118179321
4552	5/20/2012	34.4	2	5/20/2012	1	0	2	5	7.35615825653076	10.8	86
4559	10/1/2008	27.9	1	10/1/2008	1	0	2	2			92
4562	8/14/2010	10	2	8/14/2010	1	0	2	2	6.63917636871338		449
4570	5/27/2013	41.8931506849315	2	5/27/2013	1	0	1	2	7.07018327713013		70
4581	5/19/2006	42.9	2	5/21/2006	2	1	3	2	7.07018327713013	8.9	9	321	321	2601
4594	9/17/2005	7.6	2	9/17/2005	1	0	2	2			3	2349	254
4610	9/3/2007	25	2	9/3/2007	1	0	2	5			5		66
4613	6/25/2013	42.3	2	6/27/2013	0	1	2	5	7.07018327713013		6
4617	3/25/2006	23.2	2	3/25/2006	2	0	2	5	3.97516751289368		2006	2006
4640	6/2/2006	7.6	1	6/2/2006	1	0	3	2	7.03209495544434		31	1391	386
4645	1/24/2009	45.1	2	1/24/2009	1	0	2	2			102		132
4646	5/20/2013	21.8876712328767	1	5/20/2013	1	0	2	5	7.33042526245117		12
4659	4/21/2009	9.5	2	4/21/2009	1	0	2	2	7.66527795791626	12.8	7		293
4667	5/21/2006	57.7	2	5/22/2006	0	1	2	5	3.79837799072266	5.4	153		419
4672	4/26/2010	32.1	2	4/26/2010	1	0	2	5	7.35615825653076		221	281	221
4676	9/27/2009	31.1	2	9/27/2009	1	0	3	2	7.35615825653076	13.3	19	941	898
4693	12/17/2013	19.8547945205479	1	12/17/2013	1	0	2	5			5
4695	4/18/2012	37.3	2	4/18/2012	1	0	2	5	5.42671060562134		114	155
4738	11/7/2007	10.3	2	11/7/2007	1	0	2	2			119
4751	9/3/2011	12.8	2	9/3/2011	1	0	2	5	5.1307110786438
4757	9/12/2012	44.8	2	9/12/2012	1	0	3	2	7.07018327713013		20
4781	12/7/2008	30.5	2	12/7/2008	1	0	2	2			458		558
4787	7/20/2013	23.3561643835616	2	7/20/2013	1	0	3	5	7.95033502578735
4793	12/23/2012	30.9	2	12/23/2012	1	0	3	2	7.35615825653076	15.2	48
4805	5/3/2010	12.8	2	5/3/2010	1	0	1	2	5.1307110786438		774
4873	10/30/2010	39.8	2	10/30/2010	1	0	2	2	7.23561429977417		143	146	450
4905	11/4/2006	8.5	2	11/4/2006	1	0	2	2	9		13
4924	8/17/2012	30.9	2	8/17/2012	1	0	2	5	7.35615825653076		13		178
4937	8/6/2009	41.9	1	8/10/2009	2	1	2	5	5.18245077133179	15.2	9
4944	3/4/2007	7.3	2	3/4/2007	2	0	2	5	6.63209438323975	4.4
4972	3/21/2012	13.2	1	3/21/2012	1	0	2	2	11.0383367538452
5015	12/10/2012	34.9	2	12/10/2012	1	0	2	2	7.35615825653076		175
5039	2/19/2013	40.4767123287671	1	2/19/2013	1	0	2	5	5.18245077133179		10		133
5052	11/27/2011	47.9	2	11/27/2011	1	0	2	2	7.25281238555908	7.8	13	197		423
5057	3/25/2006	24.9	2	3/26/2006	1	1	1	2	3.82069158554077	11.1
5058	10/5/2006	9.6	1	10/5/2006	1	0	2	2	9.06369209289551		320		320
5068	11/18/2005	28.727397260274	2	11/18/2005	1	0	3	2	3.73458623886108		4	415	405
5086	11/1/2011	32.8	2	11/1/2011	1	0	2	5	5.51711845397949	11	90	412
5099	1/13/2013	18.8547945205479	2	1/13/2013	1	0	2	5	5.93875074386597		36
5101	10/6/2011	15.7	1	10/18/2011	2	1	2	5	4.39547920227051	8.3	16		97
5118	5/13/2012	38.6	1	5/13/2012	1	0	3	5	6.80851078033447		8
5125	4/10/2010	50.3	1	4/10/2010	1	0	2	2	5.30723524093628		175	304	175
5134	9/3/2007	32.9	1	9/3/2007	1	0	2	5			94	130	94
5143	5/10/2010	37.3	2	5/10/2010	1	0	2	2	7.23561429977417		70
5146	9/16/2007	36.7	2	9/17/2007	2	1	2	5		7.8	405	405	420
5148	2/15/2007	56.7	2	2/15/2007	1	0	1	2	7.59675598144531		56
5179	10/6/2012	57.1	1	10/6/2012	1	0	2	2	7.07631349563599	11.3	180		180
5195	1/25/2008	46.1	1	1/25/2008	1	0	2	2		8	376	1641	376
5199	5/2/2010	49.5	1	5/2/2010	1	0	2	5	6.8187084197998		5		197
5200	11/28/2007	28	2	11/28/2007	1	0	2	2			26	585	26
5212	7/27/2010	41.2	1	7/27/2010	1	0	2	2	6.90993452072144	7.2	3		559
5223	4/26/2010	41.3	2	4/26/2010	1	0	2	5	7.07018327713013		96		96
5256	4/30/2009	33.2	1	4/30/2009	1	0	1	2	6.77580118179321	13.6	31
5263	2/24/2013	51.1835616438356	1	2/24/2013	1	0	2	5	5.30723524093628		175		175
5271	5/4/2010	51.3	1	5/4/2010	1	0	2	2	7.07631349563599	9.2	7	414
5289	4/28/2010	21.1383561643836	1	4/28/2010	1	0	3	5	7.33042526245117		379	567
5290	3/28/2010	37.9	1	3/28/2010	1	0	2	5	6.80851078033447	16.2	219
5295	1/18/2008	37.3	1	1/18/2008	1	0	2	2			7		102
5344	1/19/2012	35	2	1/19/2012	1	0	2	5	7.23561429977417	6.8	65	65	124	138
5352	9/30/2005	36.7	2	9/30/2005	1	0	2	2		8	50	50
5357	10/10/2006	47.8	2	10/10/2006	1	0	2	2	7.25281238555908		146	1581	849
5370	6/20/2008	28.7	2	6/20/2008	1	0	2	5	7.46917247772217		138		197
5377	2/19/2010	13	2	2/19/2010	1	0	2	2	7.69606637954712		122		128
5387	5/21/2008	36.3	2	5/21/2008	1	0	1	2	7.23561429977417		23		47
5401	8/1/2013	32.6027397260274	1	8/1/2013	1	0	2	5	5.0818510055542		20		66
5420	12/9/2012	46.9	1	12/15/2012	1	1	2	2	6.8187084197998	14.2	12
5452	8/15/2013	41.6	1	8/17/2013	1	1	2	5	6.90993452072144	5	3
5465	8/7/2006	22.6	2	8/7/2006	1	0	2	2	3.97516751289368		527	647	1033
5466	6/13/2010	36.9	1	6/13/2010	1	0	1	2	6.80851078033447		252
5474	2/15/2007	22	2	2/15/2007	1	0	1	5	7.95033502578735	12.9	246		246
5475	8/17/2013	20.8	2	8/17/2013	1	0	2	5	8.07767581939697		1	1
5515	4/19/2006	37.1	2	4/20/2006	2	1	2	5	3.61780714988709	8.4	76		234
5523	9/19/2007	32.7	2	9/19/2007	1	0	2	2
5535	1/19/2011	47.7	1	1/19/2011	1	0	2	5	6.8187084197998		26
5542	12/8/2007	38.9	2	12/8/2007	1	0	2	5			128	970
5547	8/4/2008	36.6	2	8/4/2008	1	0	2	2	7.23561429977417		343		393
5573	4/27/2007	29.2	2	4/29/2007	2	1	3	2	7.46917247772217	8.9	186	188	186
5617	2/23/2012	41.4	2	2/23/2012	1	0	2	5	7.07018327713013	8.7	37
5618	7/19/2008	59.5	1	7/19/2008	1	0	2	2	7.07631349563599		13	1161	1161	1200
5637	1/19/2008	9	2	1/19/2008	1	0	2	5		9.4	4
5648	12/30/2009	39	2	12/30/2009	1	0	2	2	7.23561429977417		332		332
5650	6/29/2009	47.5	2	6/29/2009	1	0	2	2	10.8792190551758	12.6	7
5651	8/22/2009	13.6	2	8/22/2009	1	0	2	5	7.69606637954712	13.4
5672	2/27/2011	31.4	2	2/27/2011	1	0	2	5	5.51711845397949	12.6	25		848
5689	6/23/2013	59.5150684931507	1	6/23/2013	1	0	2	5	7.07631349563599		86
5698	6/21/2011	48.5	2	6/21/2011	1	0	1	2	7.25281238555908		6
5703	11/18/2012	43.9	2	11/18/2012	1	0	2	2	7.07018327713013		4	70	79
5705	12/17/2012	11.1	1	12/17/2012	1	0	2	2	7.24566173553467		328	353
5707	7/2/2013	39.8821917808219	2	7/2/2013	1	0	2	5	7.23561429977417
5712	11/11/2007	34.7	2	11/11/2007	2	0	2	2		6.5	11	958	64
5785	11/29/2011	18.8	1	11/29/2011	1	0	3	5	7.48205232620239		331		331
5815	12/5/2007	38.9	2	12/5/2007	1	0	2	2			468	542
5825	11/26/2011	35.5	2	11/26/2011	1	0	2	2	7.23561429977417		34	276	142
5826	6/26/2010	40.8	1	6/26/2010	1	0	2	5	6.90993452072144		6		637
5861	5/3/2008	46.8	1	5/3/2008	1	0	2	2	6.8187084197998		348		853
5872	11/9/2008	45.2698630136986	2	11/9/2008	1	0	3	2	7.25281238555908		33		1207
5891	7/17/2013	16.8712328767123	2	7/17/2013	1	0	2	5	6.28644132614136
5896	7/29/2007	37.2	1	7/29/2007	2	0	2	2			370	1440	370
5901	12/16/2012	82.458904109589	1	12/16/2012	1	0	2	5	7.24774503707886	8.6	6	72
5922	4/21/2007	36.8	1	4/21/2007	1	0	2	2	6.80851078033447
5926	10/13/2009	30.8	2	10/13/2009	1	0	2	5	3.67807912826538	7.5	18	46		83
5939	3/24/2009	12.9	2	3/24/2009	1	0	2	2	5.1307110786438	11.5	34		34
5964	4/23/2010	19.3	1	4/23/2010	1	0	2	5	5.61153936386108	10.5	1		666
5973	1/17/2009	39	2	1/17/2009	1	0	2	2		7.7	213		1214
5975	9/4/2012	31.3	2	9/4/2012	1	0	2	2	7.35615825653076		77
5992	5/21/2013	13.4986301369863	1	5/21/2013	1	0	3	5	5.51916837692261		141		141
6025	3/9/2010	17.2	1	3/9/2010	1	0	2	5	8.3086051940918		184		345
6031	3/10/2008	36.1	1	3/10/2008	1	0	2	2	6.80851078033447		7	224		231
6033	6/14/2007	7.6	2	6/14/2007	1	0	2	2			102	516	345
6035	11/23/2011	38.5	2	11/23/2011	1	0	2	2	7.23561429977417		153		153
6037	4/19/2006	8.5	1	4/21/2006	1	1	2	5	6.30434846878052	8.8	29	1155
6056	4/10/2010	44.8	2	4/10/2010	1	0	2	5	7.07018327713013	12.5	891		1234
6095	8/4/2009	11.7	2	8/4/2009	1	0	1	2	9.95876407623291		91	1282	91
6118	2/22/2013	42.4821917808219	2	2/22/2013	1	0	2	5	7.07018327713013
6129	3/10/2010	29.1287671232877	2	3/10/2010	1	0	2	5	7.46917247772217		110	186	952
6135	8/9/2011	31.5	2	8/9/2011	1	0	2	2	7.35615825653076	10.9	2	791	468
6211	5/9/2010	34.9	2	5/9/2010	1	0	2	5	7.35615825653076	11.8	60		142
6225	8/3/2012	18.1	2	8/3/2012	1	0	2	2	7.91833448410034		13		146
6237	7/6/2009	11.7	2	7/6/2009	1	0	1	2	9.95876407623291	12.4	140		739
6242	12/16/2012	38	2	12/16/2012	1	0	2	5	7.23561429977417	10	22
6280	1/31/2011	36.1	2	1/31/2011	1	0	2	5	5.42671060562134	9.9	9
6287	10/14/2012	16.4	2	10/14/2012	1	0	2	5	4.19096088409424
6291	6/18/2012	13.4	2	6/18/2012	1	0	3	2	7.69606637954712
6293	11/27/2011	27.9	2	11/27/2011	1	0	3	5	5.80639362335205		181	181		186
6301	8/26/2011	26.9	2	8/26/2011	1	0	2	2	7.74185800552368	11	7
6339	7/7/2007	19.5	2	7/7/2007	1	0	3	2			21	630	150
6361	9/13/2010	16.6	1	9/13/2010	1	0	2	5	6.23145389556885	6.8	702
6387	2/6/2012	33.1	2	2/6/2012	1	0	2	2	7.35615825653076		45		581
6389	6/25/2011	38.5	2	6/25/2011	1	0	1	5	7.23561429977417	12.6	7		167
6419	5/9/2013	33.3753424657534	2	5/9/2013	1	0	2	5	3.15263915061951		218
6441	9/5/2013	40.6630136986301	1	9/5/2013	1	0	2	2	6.90993452072144
6454	1/2/2009	36.5	2	1/2/2009	1	0	2	2		15.1	40	129	129
6481	11/18/2010	57.9	2	11/18/2010	1	0	3	2	3.79837799072266	3.3	823	998
6487	6/27/2012	43.9	1	6/27/2012	1	0	1	2	6.90993452072144		84		84
6506	8/3/2011	12.8	2	8/3/2011	1	0	2	5	5.1307110786438	9.3	250
6529	7/27/2009	12.4	1	7/27/2009	1	0	2	5	5.51916837692261		143		330
6547	2/5/2009	57.6438356164384	1	2/5/2009	1	0	3	2		11.5	25
6563	12/19/2009	12	2	12/19/2009	1	0	3	2	5.1307110786438	9
6565	3/19/2012	14.4	2	3/19/2012	1	0	2	5	8.94646835327148		182
6567	12/23/2009	39	2	1/1/2010	2	1	2	2	5.42671060562134	6.5	20
6582	1/5/2008	62	1	1/6/2008	2	1	3	5		11.9	338		338
6602	9/28/2007	34.7	2	9/28/2007	1	0	3	2			76	911	694
6610	6/2/2013	46.4794520547945	2	6/2/2013	1	0	3	5	7.25281238555908		100
6616	12/4/2006	33.2	1	12/4/2006	1	0	2	2	3.62989354133606	9.2	11	77
6619	11/9/2012	34.9	1	11/9/2012	1	0	3	5	6.77580118179321		82		277
6621	8/6/2009	62.5547945205479	2	8/6/2009	1	0	3	5	6.34568881988525		7		1247
6622	11/17/2011	24.9	2	11/17/2011	1	0	3	5	7.64138317108154		237		421
6624	6/18/2010	32.9	1	6/18/2010	1	0	1	2	6.77580118179321	17.1	35		83
6631	3/21/2011	17.6	2	3/21/2011	1	0	3	2	4.19096088409424
6645	8/10/2011	47.5	2	8/10/2011	1	0	3	5	10.8792190551758	12.4	395		395
6646	2/3/2013	20.1	2	2/4/2013	1	1	1	5		10.6	8	326
6651	4/9/2008	30.4	2	4/9/2008	1	0	2	5	7.35615825653076		5	678	90
6657	12/25/2011	15	1	12/25/2011	1	0	3	5	4.39547920227051		241
6660	11/30/2012	37.8	1	11/30/2012	1	0	2	2	6.80851078033447	10.5	2	2
6684	4/27/2009	56	1	4/27/2009	1	0	3	2	7.07631349563599		15	833
6703	6/2/2007	31.1	1	6/2/2007	1	0	2	5	6.77580118179321		92		92
6715	10/9/2008	46.8	2	10/9/2008	1	0	2	2	7.25281238555908		62	1224	62
6744	1/9/2009	29.1	2	1/9/2009	1	0	2	2			6		82
6758	2/17/2012	20.6	1	2/17/2012	1	0	2	5	7.33042526245117		524
6764	5/30/2009	25.4	2	5/30/2009	1	0	2	2	5.73103761672974	10	1536
6766	4/28/2009	24.1	2	4/28/2009	1	0	2	2	9.55172920227051		95	1118	984
6792	10/18/2010	38.1	1	10/18/2010	1	0	2	2	6.80851078033447		493		765
6798	2/10/2009	50.1	2	2/10/2009	1	0	2	2		11	23	156	156
6811	6/19/2013	21.8684931506849	1	6/19/2013	1	0	2	5	7.33042526245117
6849	12/26/2007	13	1	12/26/2007	1	0	2	2			232
6884	2/16/2008	10.9	1	2/16/2008	1	0	1	2	7.24566173553467		80		80
6900	6/7/2007	31.2	2	6/10/2007	2	1	1	2		11.9
6937	6/24/2010	34.4890410958904	2	6/24/2010	1	0	2	2	7.35615825653076	9.5	6	1074	281
6945	6/6/2006	18.4	2	6/6/2006	1	0	2	2	3.95916724205017
6954	3/25/2012	29.8	2	3/25/2012	1	0	2	5			5
6963	11/21/2007	32.9	1	11/21/2007	1	0	2	2			40		75
6967	9/2/2012	24.7	2	9/2/2012	1	0	2	2	7.64138317108154	8.8	4
6968	7/23/2010	29.7	2	7/23/2010	1	0	3	2	7.46917247772217		8
6978	2/12/2011	23.4643835616438	2	2/12/2011	1	0	2	2	7.95033502578735		135		352
7002	4/21/2013	15.4986301369863	2	4/21/2013	1	0	2	5	6.70985126495361		48		48
7013	9/17/2012	59.4	1	9/17/2012	1	0	2	2	7.07631349563599	12.8	87		87
7025	11/26/2010	13	2	11/28/2010	1	1	3	2	5.1307110786438	13.4	28		792
7027	1/29/2012	46.1	1	1/29/2012	1	0	2	5	6.8187084197998	16.1	99		99
7029	6/1/2006	62.4	1	6/1/2006	1	0	2	2	7.24774503707886		322	442	322
7084	9/22/2010	50.7	2	9/22/2010	2	1	2	5	7.59675598144531	12.8	298		298
7105	3/6/2010	34.2	2	3/6/2010	1	0	2	5	7.35615825653076		656		656
7123	10/14/2009	47.4	1	10/14/2009	2	1	2	2		9.2	1	1
7149	5/7/2010	35	2	5/7/2010	1	0	2	2	7.23561429977417		262	733	317
7159	6/7/2013	28.8219178082192	2	6/7/2013	1	0	2	2	5.60187959671021		34
7171	2/6/2008	10.1	1	2/6/2008	1	0	2	5	5.69301986694336	6.4
7177	6/20/2011	20.5	1	6/20/2011	1	0	2	2	7.33042526245117
7179	6/25/2013	20.9534246575342	2	6/25/2013	1	0	2	2	8.07767581939697		44
7201	12/24/2011	18.1	2	12/24/2011	1	0	3	2	5.93875074386597		121		229
7207	5/10/2010	30	2	5/10/2010	1	0	2	5	7.35615825653076		560	904	904
7232	6/8/2011	13.3	1	6/8/2011	1	0	2	2	5.51916837692261	9.4	122		122
7246	4/25/2010	40.3	1	4/25/2010	1	0	2	5	6.90993452072144		3		51
7264	7/20/2010	12.1	1	7/20/2010	1	0	2	2	5.51916837692261		556		556
7280	12/16/2012	58.5	1	12/16/2012	1	0	2	5	7.07631349563599		261
7282	6/29/2013	37.1753424657534	2	6/29/2013	1	0	2	2	7.23561429977417	9.7	23
7293	7/28/2011	19.2	1	7/28/2011	1	0	2	2	7.48205232620239	13.1	154
7303	7/8/2006	32.2191780821918	1	7/8/2006	1	0	3	2			586		880
7328	9/11/2007	8.7	2	9/11/2007	1	0	2	2
7333	3/20/2007	33.9	2	3/20/2007	1	0	2	2	7.35615825653076		158	2073
7362	6/12/2008	40.2	2	6/12/2008	1	0	3	2	7.07018327713013		313
7388	10/6/2012	35.2739726027397	2	10/6/2012	1	0	3	2	7.23561429977417		55
7389	5/20/2013	36.9780821917808	1	5/20/2013	1	0	2	5	6.80851078033447
7404	1/16/2012	28	1	1/16/2012	1	0	2	2	7.15219783782959		163		284
7478	1/17/2012	13.2	2	1/17/2012	1	0	3	5	10.2614221572876		250		250
7482	3/16/2008	41.4	2	3/16/2008	2	0	3	2	7.07018327713013		59	231	628
7485	3/17/2010	15.3	1	3/17/2010	1	0	3	5	8.79095840454102
7504	7/15/2006	6.8	2	7/15/2006	1	0	3	2			18	34	34
7520	9/15/2013	43.3397260273973	1	9/15/2013	1	0	2	2	6.90993452072144
7565	7/26/2007	38.1	2	7/26/2007	1	0	1	2		13.9
7572	5/28/2011	20.3	2	5/28/2011	1	0	2	2	8.07767581939697
7586	2/15/2010	10.3	1	2/15/2010	1	0	1	2	7.24566173553467		84		756
7587	1/29/2013	39.5369863013699	2	1/29/2013	1	0	1	2	5.42671060562134
7596	2/22/2009	50.1	2	2/22/2009	1	0	3	2	7.59675598144531		5
7618	6/7/2006	18.5	1	6/7/2006	1	0	2	2	3.7410261631012		281	888	281	912
7627	6/14/2013	27.1479452054795	2	6/14/2013	1	0	2	5
7645	8/17/2011	35.6	1	8/17/2011	1	0	2	5	5.10638284683228		29
7671	1/12/2008	52.6	1	1/13/2008	2	1	1	5		14.4	5		16
7674	1/26/2009	32.4739726027397	2	1/26/2009	1	0	2	2			18	862	677
7687	1/5/2013	17.041095890411	2	1/5/2013	1	0	2	5	4.19096088409424		10		67
7726	10/26/2012	44.8	1	10/26/2012	1	0	2	5	6.90993452072144	13.7	10		267
7734	8/9/2006	10.3	1	8/9/2006	1	0	2	2	7.24566173553467		405	2401	405
7767	12/6/2005	31.6	2	12/6/2005	1	0	1	2			21	21	21
7860	10/5/2010	56.8	1	10/5/2010	1	0	3	2	7.07631349563599		17	489
7886	2/24/2013	35.172602739726	2	2/24/2013	1	0	2	5	3.61780714988709		17		214
7906	1/8/2007	7.3	1	1/8/2007	1	0	1	2	7.03209495544434	12.4	420		468
7907	3/28/2009	32.4	1	3/28/2009	1	0	2	2	6.77580118179321		10
7908	8/2/2010	12.8	2	8/2/2010	1	0	2	5	5.1307110786438		44		44
7910	9/2/2013	24.7698630136986	2	9/2/2013	1	0	1	2	7.64138317108154
7918	6/6/2013	26.4465753424658	2	6/6/2013	1	0	2	5	3.87092900276184		43		65
7924	6/11/2009	66.4	2	6/11/2009	1	0	3	2	8.46091842651367		4	1534
7930	12/16/2012	38	2	12/16/2012	1	0	2	5	7.23561429977417	6.8	7	74	115
7940	12/23/2010	53.6	1	12/23/2010	1	0	3	2	7.07631349563599	13.1	13
7943	3/15/2009	73.2	2	3/16/2009	1	1	3	2	4.23045921325684	11.4	79	688
7989	1/14/2007	8.6	2	1/16/2007	2	1	2	2	6	10.5	600
7990	5/16/2007	7.9	2	5/16/2007	1	0	2	2		6.5	199	1254	1252
8022	12/19/2011	19	2	12/19/2011	1	0	3	5		8.8	8	445
8032	11/2/2009	39.8	2	11/2/2009	1	0	3	2	5.42671060562134		49	122
8086	4/25/2011	14.6	1	4/25/2011	1	0	2	5	4.39547920227051		135
8099	3/10/2011	28.6	1	3/10/2011	1	0	2	2	5.36414813995361		19
8124	12/3/2009	39	1	12/3/2009	1	0	2	2	6.80851078033447		4
8130	8/22/2006	6.6	1	8/22/2006	1	0	2	2	5.50501155853271	8.9	5	2123	105
8148	7/16/2007	33.8	2	7/16/2007	1	0	2	5			1221			1285
8152	6/17/2012	18.7	2	6/17/2012	1	0	2	5	7.91833448410034	5.3	207		207
8170	1/18/2012	36.9	2	1/18/2012	1	0	2	5	7.23561429977417		6
8193	11/21/2012	68.9	2	11/21/2012	1	0	3	2	6.34568881988525		71
8222	2/8/2007	37.1	2	2/8/2007	1	0	2	2	7.23561429977417		28		304
8243	8/6/2011	35.5	1	8/6/2011	1	0	1	2	6.80851078033447	14.9	115		527
8283	8/6/2009	13.5	1	8/6/2009	1	0	2	2	3.94226312637329	11.6	270		270
8288	7/10/2013	43.5506849315069	1	7/10/2013	1	0	2	2	6.90993452072144	10.9	63		63
8293	11/22/2010	46	2	11/22/2010	1	0	2	2	7.25281238555908
8340	8/6/2008	23.6	1	8/6/2008	1	0	3	2	7.44576025009155		26
8347	4/17/2006	6.2	2	4/17/2006	1	0	2	2	8.15056133270264
8373	1/18/2011	14.8	1	1/18/2011	1	0	2	5	4.39547920227051	10.6	152
8387	2/6/2011	14.1	1	2/6/2011	1	0	2	5	4.39547920227051		138		138
8408	6/3/2012	24.4	2	6/3/2012	1	0	2	5	7.64138317108154	10.2	6	263
8413	1/12/2010	14.1	1	1/19/2010	1	1	2	2	6.59321880340576	5	353	1226	353
8456	12/26/2011	29	2	1/1/2012	1	1	2	2	3.73458623886108	2.9	15
8473	4/7/2009	14.9	1	4/7/2009	1	0	2	2	8.79095840454102		99		99
8480	7/26/2012	40.6	2	7/26/2012	1	0	1	2	7.07018327713013		242
8494	9/10/2007	42.5	1	9/10/2007	1	0	1	2		16.9	105	383	105
8508	8/28/2009	32.7	2	8/28/2009	1	0	1	5	3.67807912826538		9
8517	2/8/2010	33.1	2	2/8/2010	1	0	2	2	5.51711845397949	9.2	45	470	286
8528	2/9/2011	11.5	2	2/9/2011	1	0	2	5	6.63917636871338		33
8557	12/14/2007	34.7	2	12/14/2007	1	0	1	2			276		276
8571	5/5/2010	10.4	2	5/5/2010	1	0	2	5	4.74226856231689	7.6	280
8576	4/5/2013	38.8082191780822	1	4/5/2013	1	0	2	2	6.80851078033447		25	121
8583	2/12/2009	36.7	2	2/12/2009	1	0	1	2		14.3	4
8596	10/9/2007	25.7	2	10/9/2007	1	0	2	2			42	1451	157
8606	10/18/2006	7.9	1	10/18/2006	1	0	3	2	4.92246627807617		82		108
8653	5/24/2006	28	1	5/24/2006	1	0	1	5	7.15219783782959	12.9	3		486
8656	11/16/2007	42.9	2	11/16/2007	1	0	2	2		11.3	74	320	113
8662	12/19/2006	39.7	1	12/19/2006	1	0	2	2	6.80851078033447	12	171		185
8664	7/10/2012	39.5	2	7/10/2012	1	0	2	2	5.42671060562134	10.4	191
8666	10/6/2006	28.8	2	10/6/2006	1	0	2	2			446		446
8693	11/26/2009	13.1	1	11/26/2009	1	0	2	2	4.92782926559448		1195
8699	1/16/2007	31.7	2	1/16/2007	1	0	2	2	3.67807912826538		17	232	17
8714	5/13/2010	14.4	1	5/13/2010	1	0	2	5	6.59321880340576		966
8769	12/11/2013	19.2	1	12/13/2013	2	1	2	2		6.2
8794	8/8/2009	35	2	8/8/2009	1	0	1	2	7.23561429977417		14
8797	10/14/2006	60.8	1	10/14/2006	1	0	2	2	7.24774503707886		178	503		789
8809	8/26/2012	38.7	2	8/26/2012	1	0	2	5	7.23561429977417	11.6	263	352
8817	9/13/2006	57.5	2	9/13/2006	1	0	3	2	7.59675598144531	11	925
8828	3/26/2013	53.8931506849315	1	3/26/2013	1	0	2	2	5.30723524093628	7.9
8839	12/14/2011	39.4	1	12/14/2011	1	0	3	2	6.80851078033447		198	198	344
8880	4/8/2009	32.3	2	4/8/2009	1	0	1	2	7.35615825653076		3		493
8881	3/7/2007	34.8	2	3/7/2007	1	0	1	2	7.35615825653076		1		92
8891	10/5/2012	55.2	2	10/5/2012	1	0	3	5	7.59675598144531		43		71
8899	1/30/2010	20.3	2	1/30/2010	1	0	3	2	6.05825710296631
8909	7/21/2011	23.6	1	7/21/2011	1	0	2	5	7.44576025009155		308		308
8933	3/5/2007	31.3	2	3/5/2007	1	0	1	5	7.35615825653076		87	784	87
8979	5/1/2009	32.2	1	5/1/2009	1	0	2	2	6.77580118179321
8992	4/21/2012	53.3	2	4/21/2012	1	0	2	5	5.69756698608398	7.1	74		492
9010	5/27/2006	42	2	5/27/2006	1	0	2	2	7.07018327713013	12.1	66	68	1654
9047	3/2/2011	35.2	1	3/2/2011	1	0	2	5	6.80851078033447		70		70
9058	8/12/2013	29.2054794520548	1	8/12/2013	1	0	3	2	7.15219783782959		6
9060	7/24/2013	46.6	2	7/26/2013	1	1	1	2	3.62640619277954	12
9092	6/13/2011	24.4	2	6/13/2011	1	0	2	5	7.64138317108154		333
9105	7/9/2012	38.5	2	7/9/2012	1	0	3	5	3.61780714988709	6.6
9126	8/17/2012	58.1849315068493	2	8/17/2012	1	0	2	5	3.79837799072266		42		143
9145	7/17/2011	30.5630136986301	1	7/17/2011	1	0	2	5	6.77580118179321	9.8	23
9171	8/22/2012	33	2	8/22/2012	1	0	2	2	7.35615825653076		35		211
9183	9/24/2006	7.7	2	9/24/2006	2	0	2	2	3.68449687957764
9198	2/4/2008	36.1287671232877	2	2/4/2008	1	0	3	5	7.23561429977417		7	357	297
9203	12/24/2010	20.972602739726	2	12/24/2010	1	0	2	2	6.05825710296631		42	629	46	629
9262	7/4/2012	40.8	2	7/4/2012	1	0	3	2	7.07018327713013		73		73
9268	5/26/2012	36.4	2	5/26/2012	1	0	3	2	5.42671060562134		61
9298	12/15/2006	22.4	1	12/22/2006	2	1	2	5	3.98880004882813	3	201
9302	1/26/2013	41.0986301369863	2	1/26/2013	1	0	2	2	5.30263757705688		99
9328	3/10/2010	45.2	1	3/10/2010	1	0	2	5	6.8187084197998	16.5	4
9357	3/12/2008	32.2	2	3/12/2008	1	0	3	2	7.35615825653076		16	364	114
9405	3/22/2010	29.7	2	3/22/2010	1	0	2	5	7.46917247772217		1083
9407	11/21/2007	22.1	1	11/21/2007	1	0	2	5		10.9
9445	6/13/2007	7.4	1	6/13/2007	1	0	2	2		9.4	24		24
9450	3/31/2008	46.2	2	3/31/2008	1	0	1	2	7.25281238555908	14.5	171
9458	2/4/2008	28.5	2	2/4/2008	1	0	3	5	7.46917247772217		136	611
9472	9/4/2013	36.3424657534247	2	9/4/2013	1	0	2	5	7.23561429977417
9497	6/23/2007	31.5	1	6/23/2007	1	0	2	5
9501	4/14/2013	32.9232876712329	1	4/14/2013	1	0	2	2	6.77580118179321		25
9506	4/9/2010	27.3	1	4/9/2010	1	0	2	5	7.04273271560669		1212		1212
9527	6/30/2006	8.1	1	6/30/2006	1	0	2	2			69	483	229
9567	6/4/2013	33.6821917808219	1	6/4/2013	1	0	2	5	6.77580118179321		37
9573	12/18/2007	38	1	12/18/2007	2	0	3	2		14.4	619	619
9583	2/9/2009	15.5095890410959	2	2/9/2009	1	0	2	5			4	4
9584	3/14/2007	38	2	3/14/2007	1	0	1	2	7.23561429977417		12
9598	8/20/2012	41.6219178082192	2	8/20/2012	1	0	2	2	7.07018327713013		31		98
9604	9/12/2012	75.8	1	9/12/2012	1	0	3	5	7.24774503707886		41		340
9607	10/24/2012	15	1	10/24/2012	1	0	3	2	6.59321880340576		386
9618	11/29/2011	11.9	2	11/29/2011	1	0	2	5	6.63917636871338	8.7	24		24
9634	12/15/2007	18.1	1	12/15/2007	1	0		5		10.7	6
9687	12/26/2012	33.9	2	12/26/2012	1	0	2	5	5.51711845397949	10.4	235		235
9701	11/19/2011	30.9	2	11/19/2011	1	0	2	2			343
9720	4/11/2007	10.3	1	4/11/2007	1	0	2	5	7.24566173553467	9.9	2
9723	9/17/2007	30.3	2	9/18/2007	2	1	2	2		13.6	28	675
9736	6/4/2007	43.7328767123288	2	6/4/2007	1	0	2	2	3.78759813308716		149		651
9746	8/29/2011	37.7	1	8/29/2011	1	0	2	2	6.80851078033447		21		164
9760	1/16/2012	24	1	1/16/2012	1	0	3	5	7.30244302749634		365	374		382
9788	7/31/2006	7.7	2	7/31/2006	1	0	2	2	7.36899375915527	5.4	56		418
9813	4/6/2009	51.6	1	4/6/2009	1	0	1	2	7.07631349563599		10		1081
9820	10/12/2009	10.7	1	10/12/2009	1	0	2	2	6.21056699752808	12.8	5	184	184
9821	11/28/2011	36.3	1	11/28/2011	1	0	2	5	5.10638284683228	13.3
9860	6/6/2013	35.3369863013699	1	6/6/2013	1	0	2	5	6.80851078033447		96
9864	6/13/2009	33.5	2	6/13/2009	1	0	1	2	7.35615825653076	13	5
9882	8/30/2009	11.4	2	8/30/2009	1	0	1	2	6.63917636871338		1
9889	12/1/2011	37.7	1	12/1/2011	1	0	2	5	6.80851078033447		54		54
9901	5/29/2008	31.4	2	5/29/2008	1	0	2	2	5.51711845397949		186		186
9915	11/19/2007	55.9	1	11/19/2007	1	0	2	5		10.2	66	821	859
9938	3/6/2011	60.2	2	3/6/2011	1	0	2	5	6.34568881988525	11.8	9	132	112
9940	2/10/2009	29.1	1	2/11/2009	1	1	2	2			3	347	356
9982	1/29/2011	36.5	1	1/29/2011	1	0	2	2	6.80851078033447		4	4	47
10079	8/24/2009	36.6	2	8/24/2009	1	0	3	2	7.23561429977417		75
10082	5/5/2009	19.3	1	5/5/2009	1	0	1	5	7.48205232620239
10091	12/20/2011	33	2	12/20/2011	1	0	2	2	7.35615825653076
10099	8/8/2011	13.6	2	8/8/2011	1	0	2	5	3.66479349136353		760
10131	12/24/2007	53.5	1	12/24/2007	1	0	3	2			46
10161	8/4/2013	34.613698630137	2	8/4/2013	1	0	2	5		9.7	9	92
10165	9/22/2007	26.7	2	9/22/2007	1	0	2	2			133	616	133
10171	11/18/2006	6.9	2	11/18/2006	1	0	2	5	5.70539283752441		49	1181	49
10174	8/30/2006	11.7	1	8/30/2006	1	0	2	2	7.76320886611938		129		129
10186	6/18/2012	36.5	2	6/18/2012	1	0	2	2	5.42671060562134	12.1	136	186	360
10236	5/5/2012	17.7671232876712	1	5/5/2012	1	0	1	2	8.3086051940918		8		158
10266	6/16/2011	46.5	2	6/16/2011	1	0	1	2	7.25281238555908		46
10292	5/22/2009	10.4	2	5/22/2009	1	0	2	2	9.95876407623291		95		495
10297	1/6/2013	39.041095890411	2	1/6/2013	1	0	3	5	7.23561429977417		18
10310	12/29/2011	43	1	12/29/2011	1	0	2	5	6.90993452072144	12.3	5	141	517
10364	10/31/2011	43.1013698630137	2	10/31/2011	1	0	2	2	7.07018327713013	9.6	7		328
10367	6/5/2013	60.4657534246575	2	6/5/2013	1	0	2	5	4.23045921325684		16		66
10380	12/8/2009	9.8	2	12/8/2009	1	0	3	5	8.25491523742676		140		830
10410	9/5/2011	17.2	2	9/5/2011	1	0	2	5	8.38192176818848		27	27	318
10443	8/15/2012	43.6	2	8/15/2012	1	0	1	2	7.07018327713013	14.4	24
10483	10/18/2010	10.1	2	10/18/2010	1	0	2	2	6.63917636871338	7.2	46		107
10484	8/21/2012	47	1	8/21/2012	1	0	2	2	6.8187084197998		161		161
10493	6/16/2007	36.5	2	6/16/2007	1	0	2	2			8		2187
10495	12/27/2007	12.4	1	12/27/2007	1	0	2	2			328
10526	10/10/2010	12.5	1	10/10/2010	1	0	1	2	11.0383367538452	13.2	49		49
10529	2/4/2013	41.1232876712329	1	2/4/2013	1	0	3	2	3.45496726036072
10539	1/7/2013	47.0493150684932	2	1/7/2013	1	0	2	2	3.62640619277954	8.4	9		226
10559	1/10/2008	31.0712328767123	2	1/10/2008	1	0	2	2			5	490	1673
10561	6/19/2012	12.4	2	6/19/2012	1	0	2	2	5.1307110786438	14.8	218		270
10564	11/13/2008	12.9	1	11/13/2008	1	0	2	2			427		454
10586	3/12/2010	42.6	1	3/12/2010	1	0	2	5	5.18245077133179		87		104
10594	1/23/2009	30.9	1	1/23/2009	1	0	2	2			121
10626	4/15/2009	39	1	4/15/2009	1	0	2	2	6.80851078033447	12.9	460
10628	6/27/2012	35.5	2	6/27/2012	1	0	2	5	7.23561429977417		15
10630	3/13/2010	19.5	2	3/13/2010	1	0	3	5	7.91833448410034
10631	11/5/2011	17.7	1	11/5/2011	1	0	2	5	8.3086051940918		444
10632	12/11/2007	8.8	1	12/11/2007	1	0	2	2			13		156
10636	9/4/2012	52.7	2	9/4/2012	1	0	2	2	3.79837799072266	9.8	14
10643	5/6/2007	40.7	2	5/8/2007	2	1	1	2	7.07018327713013	11
10648	6/24/2006	6.3	2	6/24/2006	1	0	1	2	6.52044916152954
10671	8/14/2007	45.6	1	8/14/2007	1	0	1	5			283		648
10676	6/11/2007	27.3945205479452	2	6/11/2007	1	0	2	2			63	1948	187
10696	3/14/2010	44.2	2	3/15/2010	2	1	2	5	7.07018327713013	10.5	9
10698	10/19/2011	20	1	10/19/2011	1	0	3	2	7.33042526245117
10699	1/16/2012	41	1	2/13/2012	1	1	2	2	6.90993452072144	3.6	33	581
10700	7/28/2008	43.6	2	7/28/2008	1	0	3	5	4.7976245880127		17		1237
10714	9/2/2009	10.9	1	9/2/2009	1	0	1	2	7.24566173553467	12.3	20		101
10753	7/5/2008	32.5	1	7/5/2008	1	0	2	2	5.0818510055542	3.3	76	76	449	455
10781	7/20/2011	16.6	2	7/20/2011	1	0	2	2	8.38192176818848		185		185
10799	5/15/2008	9.2	2	5/15/2008	1	0	2	2	8.25491523742676		36		36
10833	12/10/2007	35.9	2	12/10/2007	1	0	2	2			4	45	1066
10848	12/30/2007	38	2	12/30/2007	2	0	2	2		10	286	1905	286
10881	11/15/2010	43.9	1	11/15/2010	1	0	3	2	6.90993452072144		224
10893	4/13/2009	29	1	4/13/2009	1	0	2	2	7.15219783782959		58		96
10895	3/3/2011	33.8	1	3/3/2011	1	0	2	2	6.77580118179321		89			1033
10942	12/18/2011	17.7	1	12/18/2011	1	0	1	2	6.23145389556885
10945	7/16/2012	35.5	2	7/16/2012	1	0	2	2	7.23561429977417	11.9	84
10960	6/28/2012	57.5	2	6/28/2012	2	0	1	2	5.69756698608398	10.1	111	111		147
10963	2/14/2007	7	1	2/14/2007	1	0	2	5	7.03209495544434	9.9	10		102
10972	9/22/2011	11.8	1	9/22/2011	1	0	2	5	6.98688793182373
11003	11/22/2011	30.3	1	11/24/2011	1	1	3	5	6.77580118179321	12	16
11004	1/19/2012	33	2	1/19/2012	1	0	2	5	7.35615825653076		50		327
11044	12/15/2010	17	2	12/15/2010	1	0	2	2	6.28644132614136		28	63	40
11047	7/26/2006	25.6	2	7/26/2006	1	0	2	2		7.6	17	281	58
11052	10/9/2007	34.8178082191781	2	10/10/2007	2	1	2	2		13.1	16	62	62
11091	4/17/2010	27.3	2	4/17/2010	1	0	2	5	7.74185800552368		7		325
11113	12/10/2012	12.9	2	12/10/2012	1	0	2	2	5.1307110786438		10		354
11129	4/4/2011	51.3	2	4/4/2011	1	0	2	5	5.69756698608398		330	379	368
11130	3/17/2010	11.2	2	3/17/2010	1	0	2	2	5.69072246551514	8.1	145
11133	9/12/2006	26.7	1	9/12/2006	1	0	2	2	3.52136635780334		1044
11137	11/30/2012	51.1	1	12/19/2012	1	1	2	5	5.30723524093628	4.1	24	29		30
11158	12/21/2013	18.0630136986301	2	12/21/2013	1	0	2	2			5	5
11163	7/7/2012	26.7	2	7/7/2012	1	0	3	2	7.74185800552368
11169	12/4/2011	23.6	2	12/4/2011	1	0	2	2	5.9627513885498		398	458	398
11183	7/6/2012	67.2	2	7/6/2012	1	0	3	2	6.34568881988525
11197	4/3/2008	24.3	2	4/3/2008	1	0	1	2	7.64138317108154		10		873
11203	8/4/2011	66.6	1	8/4/2011	1	0	2	2	7.24774503707886		95	537	681
11216	2/8/2008	33.1	1	2/8/2008	1	0	3	2	6.77580118179321		96	127	103
11224	11/19/2011	44.9	1	11/20/2011	2	1	3	2	5.18245077133179	13.8	17	34
11244	10/14/2009	54.8	1	10/14/2009	1	0	2	2	5.30723524093628	14.6	196		251
11245	2/4/2010	50.1	2	2/4/2010	1	0	2	5	7.59675598144531		11		68
11257	12/20/2011	41	1	12/20/2011	1	0	2	5	6.90993452072144		394
11296	4/29/2012	39.6	2	5/9/2012	1	1	2	5	7.23561429977417	10.2	15
11338	2/23/2012	20.1	1	2/23/2012	1	0	2	2	7.33042526245117		563
11341	5/10/2008	38.8	2	5/12/2008	2	1	1	2	5.42671060562134	13.1	1284		1382
11353	9/1/2011	78.7	2	9/1/2011	1	0	3	5	6.34568881988525	10.2	83	89	382
11371	4/14/2008	38	1	4/14/2008	1	0	2	2	6.80851078033447		151	562	184	563
11373	11/4/2012	17	1	11/4/2012	1	0	2	5	8.3086051940918	13	12
11375	1/29/2012	14	2	1/29/2012	1	0	2	5	6.70985126495361		87		165
11393	7/20/2006	21.3	2	7/20/2006	1	0	2	2	4.03883790969849		4		674
11415	9/27/2010	41.2	2	9/27/2010	1	0	1	2	7.07018327713013		12	443
11424	10/9/2006	26.8	2	10/9/2006	1	0	2	5	7.74185800552368		326	938
11461	2/19/2009	18.1	2	2/19/2009	1	0	2	2			65		65
11463	7/7/2013	21.5287671232877	2	7/7/2013	1	0	2	5	8.07767581939697
11486	9/6/2006	29.7	2	9/6/2006	1	0	2	2			138	1905	825
11489	12/3/2007	11.9	2	12/3/2007	1	0	2	2			67		67
11499	10/8/2007	8.6	1	10/8/2007	1	0	2	2			3		1048
11504	10/9/2011	76.8	2	10/9/2011	1	0	2	5	4.23045921325684		57	74
11533	8/4/2008	18.8	1	8/4/2008	1	0	3	2	7.48205232620239		7		326
11541	9/20/2012	12.6	1	9/20/2012	1	0	2	5	5.51916837692261	12.6	36		36
11561	12/3/2011	42.6	2	12/3/2011	1	0	1	2	7.07018327713013	14.1
11580	6/7/2013	36.4547945205479	2	6/7/2013	1	0	2	2	7.23561429977417		77
11581	8/22/2011	37.5	1	8/22/2011	1	0	2	5	6.80851078033447		69
11590	9/2/2011	39.4	1	9/2/2011	1	0	2	5	6.80851078033447		45
11596	9/10/2007	12.9	2	9/10/2007	1	0	2	2			22	22	22
11617	5/2/2009	9.2	1	5/2/2009	1	0	1	2	8.45944595336914	11.7	97
11711	10/18/2012	17.7	1	10/18/2012	1	0	3	5	8.3086051940918		194		194
11712	2/11/2010	35.1	2	2/11/2010	1	0	3	2	7.23561429977417		107	288	119
11725	2/5/2010	34.1	2	2/5/2010	1	0	2	5	7.35615825653076		6		535
11735	5/5/2013	15.1315068493151	2	5/5/2013	1	0	2	5	6.70985126495361		26		86
11741	7/4/2009	35.6	1	7/4/2009	1	0	2	2	6.80851078033447		77		418
11744	5/8/2007	11.5	1	5/8/2007	1	0	2	2	7.24566173553467	7.2	65		65
11797	9/20/2009	32.4	1	9/20/2009	1	0	2	2	8.46975135803223	14.2	1122
11816	12/1/2007	35.4	1	12/1/2007	1	0	1	2			286	508	508
11838	10/23/2007	8.8	1	10/23/2007	1	0	2	5		8	123		123
11846	4/25/2009	32.3	1	4/25/2009	1	0	2	5	6.77580118179321		106		1302
11848	2/10/2011	13.1	2	2/15/2011	1	1	2	5	6.77986812591553	3.4	11	164	164
11873	2/26/2008	18.2	1	2/26/2008	2	0	2	5	7.48205232620239	13.6	1
11892	10/26/2011	25.8	1	10/26/2011	1	0	2	5	7.30244302749634		92	463	111
11902	8/3/2012	34.6	2	8/3/2012	1	0	1	2	7.35615825653076	15.2	167		267
11921	5/13/2011	32.4	2	5/13/2011	1	0	2	2	7.35615825653076		14		279
11946	3/22/2007	7.6	1	3/22/2007	1	0	2	2	7.03209495544434	11.6	316		316
11948	2/17/2013	23.1452054794521	2	2/17/2013	1	0	2	5	5.9627513885498
11961	4/26/2006	31.9	1	4/26/2006	1	0	1	2	3.38790059089661	12	470	470	470
11966	12/23/2006	57	2	12/25/2006	2	1	2	2	4.0696907043457	11.9	444	444	444
12012	4/26/2010	28.3	2	4/26/2010	1	0	2	5	7.46917247772217
12023	12/24/2007	46	2	12/24/2007	1	0	3	2			220	1402	735	1848
12058	9/15/2008	8.5	1	9/15/2008	1	0	2	2	7.88043594360352		133		133
12080	8/6/2007	16.6	1	8/6/2007	1	0	2	2			5		51
12094	1/5/2007	6.9	2	1/5/2007	1	0	3	2	11.4107856750488	10	94		766
12095	11/27/2012	40.9	2	11/27/2012	1	0	2	2	5.30263757705688	7.4
12096	6/24/2012	59.5	1	6/24/2012	1	0	3	5	7.07631349563599	12.9	4
12171	11/3/2006	7	1	11/3/2006	1	0	2	2	10.5481424331665	9.5	7
12198	7/30/2013	39.1835616438356	1	7/30/2013	1	0	2	2	6.80851078033447
12244	7/9/2011	12.1	1	7/9/2011	1	0	3	5	5.51916837692261		209		605
12281	10/27/2012	12.7	1	10/27/2012	1	0	1	2	5.51916837692261	12.7	226		226
12290	5/17/2011	56.4	1	5/17/2011	1	0	2	2	5.30723524093628	12	21
12293	1/20/2013	14.0630136986301	2	1/20/2013	1	0	2	2	4.47323417663574	7.3	46
12318	11/6/2012	33.3	2	11/6/2012	1	0	3	5	7.35615825653076
12338	7/8/2008	10.5	1	7/8/2008	1	0	3	2	7.24566173553467		7		1684
12358	3/11/2012	16.2	1	3/11/2012	1	0	2	5	6.23145389556885	10.6	126		126
12362	8/13/2008	11.3	2	8/13/2008	1	0	2	5	5.9278359413147		7
12401	10/16/2007	22.8	1	10/16/2007	1	0	2	2			115	549	115
12404	5/31/2013	18.2	2	6/1/2013	2	1	1	2	5.93875074386597
12416	3/30/2009	35.2342465753425	1	3/30/2009	1	0	2	2	6.80851078033447	12.1	32	204
12424	12/10/2012	53.7	2	12/10/2012	1	0	3	5	5.69756698608398
12429	5/28/2009	9.4	1	5/28/2009	1	0	2	2	7.25095415115356		2	672	255
12434	7/9/2013	14.0465753424658	1	7/9/2013	1	0	3	5	4.39547920227051	4.7	3	3		59
12458	1/2/2009	44	2	1/2/2009	1	0	2	2			59
12475	10/13/2009	46.1	1	10/13/2009	1	0	1	2		15.6	309
12477	1/8/2008	7.9	2	1/8/2008	1	0	2	2			39		1089
12518	7/26/2007	10.6	2	7/26/2007	1	0	2	2			526		812
12532	12/5/2007	10.2	1	12/5/2007	1	0	1	5			100		100
12541	2/18/2011	38.1	1	2/18/2011	1	0	2	5	6.80851078033447	8.5	104	620	608
12547	5/18/2006	6.5	2	5/18/2006	1	0	2	5	6.1129207611084	9.2	208		208
12548	10/30/2012	32.8	2	10/30/2012	1	0	2	5	7.35615825653076		37	147	147
12620	6/17/2012	35.5	1	6/17/2012	1	0	2	5	6.80851078033447	11.8	325
12636	6/22/2010	28.5	2	6/22/2010	1	0	2	2	7.46917247772217		86	361	340
12660	7/17/2010	13.5	2	7/17/2010	1	0	2	5	7.69606637954712		107		107
12668	2/16/2012	35.1	2	2/16/2012	1	0	2	2	7.23561429977417		26	52	110
12672	2/14/2012	34.1506849315068	2	2/14/2012	1	0	3	2	7.35615825653076		111	288	111
12706	2/27/2013	65.2027397260274	1	2/27/2013	1	0	2	2	7.24774503707886		64
12719	7/23/2013	38.5835616438356	2	7/23/2013	1	0	2	5	7.23561429977417
12731	5/9/2013	37.3780821917808	2	5/9/2013	1	0	2	2	5.42671060562134		4
12745	4/15/2013	57.3260273972603	2	4/15/2013	1	0	2	5	7.59675598144531		85
12751	4/29/2007	33.3	2	5/3/2007	2	1	2	2	8.14431762695313	7.7	12
12781	6/24/2007	52.5	2	6/26/2007	2	1	2	2		8.8
12832	10/28/2005	23.8	2	10/30/2005	2	1	2	5	3.97516751289368	8	10
12844	1/23/2012	54.9	2	1/23/2012	1	0	2	5	3.79837799072266	6.6	18	630	51
12856	12/18/2008	34	1	12/18/2008	1	0	2	2			30	223
12878	2/8/2007	10.1	2	2/8/2007	1	0	2	2	4.74226856231689		144		485
12886	8/6/2009	27.6	2	8/6/2009	1	0	2	2	7.04273271560669		4		185
12917	7/23/2010	10.7	1	7/23/2010	1	0	2	2	7.24566173553467		530		530
12918	7/19/2013	57.8027397260274	1	7/19/2013	1	0	3	2	7.07631349563599		36		141
12919	3/5/2011	40.9	2	3/5/2011	1	0	2	2	7.07018327713013		5		322
12927	7/18/2007	41.5	2	7/18/2007	1	0	2	2			42	1249	363
12928	8/8/2012	17.6	1	8/8/2012	1	0	2	5	8.3086051940918
12947	6/8/2007	15.4	1	6/8/2007	1	0	2	2			2032	2032
12959	12/9/2013	37.9643835616438	2	12/9/2013	1	0	2	2		11.7
12974	7/5/2012	30.5	1	7/5/2012	1	0	2	2	6.77580118179321		338		338
13035	10/12/2012	13.8	1	10/12/2012	1	0	2	2	5.51916837692261	12.5	13
13054	12/23/2006	25	1	12/23/2006	1	0	2	2	7.30244302749634		348		348
13057	1/28/2011	30.1	1	1/28/2011	1	0	2	5	6.77580118179321	17	245
13063	5/20/2009	31.9890410958904	1	5/20/2009	1	0	2	2	6.77580118179321		49	781	196
13090	7/14/2013	34.7287671232877	1	7/14/2013	1	0	2	5	6.77580118179321		140
13101	10/31/2007	35.8	2	10/31/2007	1	0	2	2			99		99
13115	5/31/2008	35.4	2	5/31/2008	1	0	2	2	7.23561429977417		176	332	733
13120	7/14/2007	9.5	2	7/14/2007	1	0	2	2			6
13122	10/18/2006	50.8	1	10/25/2006	2	1	1	2	3.53815674781799	8.2	14
13163	3/20/2010	29.2	1	3/20/2010	1	0	2	5	3.57609891891479		7	37	37	40
13174	6/11/2012	40.4	2	6/11/2012	1	0	3	2		9.4	56
13214	3/4/2012	27.2	2	3/4/2012	1	0	2	5	7.74185800552368		24	457
13224	12/19/2006	6.8	2	12/19/2006	1	0	3	2	6.1129207611084	11	62		492
13228	8/28/2007	8.7	1	8/28/2007	1	0	1	2		12.4	80	698	80
13246	6/21/2006	10.5	1	6/21/2006	1	0	2	2	6.46934080123901		6		234
13251	9/1/2008	13.7	1	9/1/2008	1	0	2	2	8.27875232696533	11.8	333
13264	9/10/2007	7.67123287671233	1	9/10/2007	1	0	2	5			34		34
13273	2/24/2010	24.8	2	2/24/2010	1	0	2	5	7.64138317108154		339	1023	1328
13277	12/28/2009	66	2	12/28/2009	1	0	3	5	4.23045921325684		78	1025
13313	3/29/2013	14.2493150684932	2	3/29/2013	1	0	2	5	4.47323417663574		39
13354	12/9/2006	8.6	1	12/9/2006	1	0	1	2	7.56521844863892
13399	2/19/2012	44.1	1	2/19/2012	1	0	2	5	6.90993452072144	12.5	69		69
13400	2/18/2010	30.1	2	2/18/2010	1	0	2	2	7.35615825653076		25	1376	285
13419	7/28/2008	11.1	1	7/28/2008	1	0	3	2	7.24566173553467		693
13422	2/15/2012	51.1	2	2/24/2012	2	1	2	2	3.79837799072266	8.1	26	26		157
13470	4/18/2010	34	1	4/18/2010	1	0	2	5	6.77580118179321
13491	11/25/2008	40.8972602739726	2	11/25/2008	1	0	2	2		12	24
13511	6/23/2010	21	1	6/23/2010	1	0	2	5	7.33042526245117		289		574
13536	3/20/2010	35.2	2	3/20/2010	1	0	2	5	7.23561429977417		92		92
13553	9/22/2007	31.4	2	9/22/2007	1	0	2	2			20		2069
13561	3/16/2010	33.2	2	3/16/2010	1	0	2	5	7.35615825653076		16	701	957
13568	4/22/2011	30.3	1	4/22/2011	1	0	2	5	6.77580118179321		24
13584	7/11/2010	10.2	2	7/11/2010	1	0	1	2	13.2783527374268		369
13614	8/7/2008	37.6	2	8/7/2008	1	0	2	2	7.23561429977417		64	1820	297
13621	3/14/2010	30.2	2	3/14/2010	1	0	2	5	5.51711845397949	12.4	339
13630	7/5/2013	38.5342465753425	2	7/5/2013	1	0	2	5	7.23561429977417	8.5
13634	10/21/2012	29.1	2	10/21/2012	1	0	2	5	7.46917247772217		6		71
13641	12/27/2013	48.0191780821918	1	12/27/2013	1	0	2	2		7.6
13646	5/27/2008	9.2	2	5/27/2008	1	0	3	2	4.12745761871338		7		2018
13647	3/22/2012	13.9	1	3/22/2012	1	0	1	5	5.51916837692261		7	383	250
13654	10/27/2006	8.4	1	10/27/2006	1	0		2	1.89130461215973		283
13656	8/9/2010	36.5	2	8/9/2010	1	0	2	2	7.23561429977417		33	206	298
13659	1/4/2006	43.5	1	1/4/2006	2	0	1	2	2.46783375740051	14.1	29	65	29
13673	4/1/2013	25.2657534246575	2	4/1/2013	1	0	2	2	5.73103761672974		24	38
13712	6/2/2013	38.4	2	6/4/2013	2	1	1	2	5.42671060562134		126
13862	4/25/2009	45.3	2	4/25/2009	1	0	1	2	3.62640619277954		13	14
13927	2/9/2008	34.1	1	2/9/2008	2	0	2	2	6.77580118179321	12.2
13973	6/13/2009	11.4	2	6/13/2009	1	0	2	2	6.16494941711426	7.7	209	482	892
13982	8/25/2006	46.6	1	8/25/2006	1	0	1	2	6.8187084197998	14.5	12	431	431
13997	2/27/2010	36.2	2	2/27/2010	1	0	2	5	7.23561429977417	10.1	6	596	920
14017	2/3/2011	34.1	2	2/3/2011	1	0	2	5	3.67807912826538		487		853
14019	1/7/2007	28.5	2	1/7/2007	2	0	2	2	3.73458623886108
14026	5/23/2008	29.5	2	5/23/2008	1	0	1	2	7.46917247772217		7
14028	12/21/2010	30.6	1	12/21/2010	1	0	3	5	5.0818510055542	16.1	653
14089	3/11/2008	8.3	2	3/11/2008	1	0	3	2	6.59999990463257
14118	12/24/2007	7.7	2	12/24/2007	1	0	2	2			15	493	493
14137	4/20/2008	14.3	1	4/20/2008	2	0	2	2	8.79095840454102	12.5	753
14146	2/14/2010	26.4	1	2/14/2010	1	0	2	5	7.04273271560669		28
14169	5/13/2013	38.3890410958904	1	5/13/2013	1	0	2	2	6.80851078033447		56
14173	6/15/2009	47.5	2	6/15/2009	1	0	2	2	7.25281238555908		492
14197	4/11/2010	22.3	2	4/15/2010	1	1	2	5		7.9	47	47		53
14204	6/8/2007	7.1	2	6/8/2007	1	0	2	2			31	270	270
14221	12/14/2012	45	2	12/14/2012	1	0	1	5	7.25281238555908		3	58
14226	5/12/2010	12.3671232876712	2	5/12/2010	1	0	2	2	8.38192176818848		857
14236	12/7/2012	40.9	2	12/7/2012	1	0	1	2	3.53509163856506		12	96
14334	8/17/2012	56.3	2	8/17/2012	1	0	1	2	7.59675598144531	12.3
14338	12/16/2013	32.2	1	12/16/2013	1	0	2	5
14358	3/15/2013	36.2246575342466	2	3/15/2013	1	0	2	2	5.42671060562134		119
14393	4/3/2008	33.3	2	4/3/2008	1	0	2	2	3.67807912826538		641		1407
14408	12/14/2011	29.7	1	12/14/2011	1	0	2	2	5.36414813995361
14422	11/3/2010	34.5	1	11/3/2010	1	0	2	2	6.77580118179321
14431	8/21/2013	47.6684931506849	1	8/21/2013	1	0	2	2	6.8187084197998		15
14460	8/21/2007	33.6	2	8/21/2007	1	0	2	2			6		57
14466	6/25/2007	33.9	2	6/25/2007	1	0	2	5			302	1895	445
14469	4/22/2011	18.4	1	4/22/2011	1	0	2	5	7.48205232620239	13	112		112
14501	3/4/2011	12.2	1	3/4/2011	1	0	2	2	3.94226312637329		363	805
14510	9/16/2010	14.7	2	9/16/2010	1	0	2	2	4.47323417663574	7.7	94		94
14544	2/28/2012	63.3	1	2/28/2012	1	0	2	5	7.24774503707886		1		267
14554	9/24/2007	7.7	2	9/24/2007	1	0	2	2
14556	3/19/2012	12.2	2	3/19/2012	1	0	1	2			327
14611	3/20/2010	35.2	2	3/20/2010	1	0	2	2	3.61780714988709		21
14612	10/26/2006	7.2	2	10/26/2006	1	0	2	2	11.0534906387329		768		768
14615	9/2/2013	36.3095890410959	2	9/2/2013	1	0	3	2	7.23561429977417
14663	3/3/2009	21.2	2	3/3/2009	1	0	3	2			34
14664	3/13/2013	38.4027397260274	1	3/13/2013	1	0	1	5	6.80851078033447	16	21
14668	9/11/2011	57.7	2	9/11/2011	1	0	2	2	7.59675598144531		12	114	67
14671	2/7/2009	54.0602739726027	2	2/7/2009	1	0	2	2			93
14676	4/2/2010	30.1	2	4/2/2010	1	0	2	5	5.51711845397949		57	956	568
14693	8/17/2011	51.6	2	8/19/2011	1	1	2	5	5.69756698608398	10.2
14696	2/20/2011	14.1	2	2/20/2011	1	0	3	5	6.70985126495361	6.9	1018
14699	9/25/2007	42.7	1	9/25/2007	1	0	3	2			6	6	460
14710	7/15/2012	52.5	2	7/15/2012	1	0	2	5	7.59675598144531	13.4
14720	9/19/2008	11.7	2	9/19/2008	1	0	2	2	6.63917636871338
14723	7/25/2011	22.1	1	7/25/2011	1	0	2	5	7.44576025009155		74	74	132
14737	3/15/2010	45.1931506849315	2	3/15/2010	1	0	2	5	3.62640619277954		291	291	457	1345
14753	6/15/2009	35.5	2	6/15/2009	1	0	2	2	7.23561429977417	10.6	4
14757	9/16/2006	7.7	1	9/16/2006	1	0	2	5	7.03209495544434		989		989
14775	11/22/2007	8.3	1	11/24/2007	2	1	2	5		7.4	93	530	93
14799	3/19/2011	35.2	2	3/19/2011	1	0	2	5	7.23561429977417	11.3	55		359
14813	10/21/2010	12.3	1	10/21/2010	1	0	1	2	8.27875232696533		77		77
14824	4/30/2013	19.4794520547945	1	4/30/2013	1	0	3	5	7.48205232620239
14841	1/20/2013	35.7041095890411	2	1/20/2013	1	0	2	5	7.23561429977417		7
14847	3/22/2012	27.8	2	3/22/2012	1	0	3	5	5.80639362335205		145		549
14848	12/12/2007	39.6	2	12/12/2007	1	0	2	2			5		882
14871	12/16/2012	20	1	12/16/2012	1	0	2	5	7.33042526245117	12	199
14886	9/30/2012	60.7	2	9/30/2012	1	0	3	2	8.46091842651367
14896	8/26/2012	30.7	1	8/26/2012	1	0	2	5	6.77580118179321		346		491
14919	10/18/2010	40.6	2	10/18/2010	1	0	2	5		11.3	35	218	661
14959	4/5/2008	8.3	1	4/5/2008	1	0	2	2	6.30434846878052	4.1	34		429
14960	4/21/2006	7.3	1	4/21/2006	1	0	2	2	7.03209495544434		116
14967	2/16/2010	11.7	2	2/16/2010	1	0	2	2	6.63917636871338	11.1	1299
14978	2/29/2012	56.8	2	2/29/2012	1	0	2	2	3.79837799072266		8
14979	8/18/2012	22.2	1	8/18/2012	1	0	3	2	7.44576025009155
14981	9/15/2006	24.7150684931507	2	9/16/2006	1	1	2	2	3.82069158554077	9.6	95		150
14997	8/9/2012	38.2	2	8/9/2012	1	0	2	5	7.23561429977417	7.8	26	163	163	168
15008	2/15/2011	11.1	2	2/16/2011	1	1	3	5	13.2783527374268	10.2	177		177
15023	4/2/2007	9.3	1	4/4/2007	2	1	2	2	8.45944595336914	9.8	8	119	119
15025	4/29/2011	63.9	2	4/29/2011	1	0	2	5	4.23045921325684		6	408	408
15032	2/15/2011	11.3	2	2/15/2011	1	0	2	2	6.63917636871338	8.4
15034	6/17/2012	13.1	1	6/17/2012	1	0	2	5	5.51916837692261
15035	4/28/2010	34.9	1	4/28/2010	1	0	2	5	6.77580118179321		42
15067	1/21/2009	29.7	2	1/21/2009	1	0	2	2			253		1384
15079	3/23/2011	59.2	2	3/24/2011	1	1	2	5	7.59675598144531	14.2	10	31	70
15092	8/5/2008	31.6	2	8/5/2008	1	0	3	2	5.51711845397949		199
15116	7/30/2011	17.6	1	7/30/2011	1	0	2	2	6.23145389556885		12
15129	10/30/2009	34.8	2	10/30/2009	1	0	2	2	7.35615825653076		427
15148	4/27/2013	17.3315068493151	1	4/27/2013	1	0	2	2
15156	11/23/2012	18.8575342465753	2	11/23/2012	1	0	3	2	7.91833448410034	12.7	7
15175	11/2/2007	12.7	2	11/2/2007	1	0	2	2			390		739
15182	4/18/2010	32.9	2	4/18/2010	1	0	2	2	7.35615825653076	12.5	45		45
15206	1/11/2013	21.9616438356164	1	1/11/2013	1	0	2	2	5.49781894683838		132		341
15236	1/13/2011	27.4	1	1/13/2011	1	0	2	5	7.04273271560669	12.8	298	777	501
15241	11/2/2007	9	1	11/2/2007	1	0	2	5			7		2070
15253	1/23/2012	47.1	2	1/23/2012	1	0	2	5	7.25281238555908		67	70
15260	10/8/2011	16.6	2	10/8/2011	1	0	2	5	8.38192176818848		146	395	474
15287	6/30/2009	32.6	1	6/30/2009	1	0	2	2	6.77580118179321		356			604
15290	11/19/2009	27.9	2	11/19/2009	1	0	2	2	7.74185800552368		5	629	1270
15301	2/9/2009	29.1	2	2/9/2009	1	0	3	2			553	553
15324	7/29/2012	40.6	2	7/29/2012	1	0	3	5		13.5	4		22
15333	3/20/2006	31.5	2	3/20/2006	1	0	1	5	3.67807912826538	10.2	3	445	460
15362	10/30/2006	6.6	1	10/30/2006	1	0	2	5	7.86430168151855		48		2421
15410	1/13/2007	27	2	1/13/2007	1	0	3	2	7.74185800552368		42	1007	815
15411	6/21/2008	17.5	1	6/21/2008	1	0	3	2	8.3086051940918		173		173
15506	5/13/2006	6.5	1	5/13/2006	1	0	2	2	11.0100231170654		9		1662
15524	3/4/2012	27.8	1	3/4/2012	1	0	2	5	7.04273271560669		29
15529	6/15/2012	13.9	1	6/15/2012	1	0	3	5	11.0383367538452		561		561
15532	10/19/2012	24.4	1	10/19/2012	1	0	2	2	3.65122151374817	10.4	234
15571	4/20/2006	6.3	2	4/20/2006	1	0	2	2			34	2608	1015
15584	12/21/2011	16.9931506849315	1	12/21/2011	1	0	2	2	4.1543025970459	10.7	10		104
15590	9/6/2008	9.7	2	9/6/2008	1	0	2	2	5.89636754989624		299		499
15631	1/26/2010	31.9	1	1/26/2010	1	0	2	5	6.77580118179321		161		161
15670	5/29/2013	18.9013698630137	2	5/29/2013	1	0	2	5	7.91833448410034
15704	1/24/2009	31.9	2	1/24/2009	1	0	2	5			6		211
15718	6/22/2007	11.5	1	6/22/2007	1	0	2	5
15719	2/4/2008	8.8	2	2/4/2008	1	0	1	2	4.19999980926514		5
15730	5/20/2012	42.7	2	5/20/2012	1	0	2	2	7.07018327713013		264		533
15743	6/27/2013	48.5178082191781	2	6/27/2013	1	0	2	2	7.25281238555908
15747	1/6/2013	12.6684931506849	1	1/6/2013	1	0	3	5	5.51916837692261
15753	5/18/2008	9.4	2	5/18/2008	2	0	3	2	5.89636754989624		106
15806	12/18/2013	16.972602739726	1	12/18/2013	1	0	2	2		8.5
15807	2/8/2013	15.1150684931507	2	2/8/2013	1	0	2	2	4.47323417663574
15808	2/13/2013	21.1342465753425	2	2/13/2013	1	0	3	5	8.07767581939697		173
15824	2/10/2013	42.4904109589041	2	2/10/2013	1	0	3	5	7.07018327713013	11.1	79	79
15840	11/21/2007	30.9	2	11/21/2007	1	0	2	2			48	1146	586
15851	5/16/2009	32.7	2	5/16/2009	1	0	1	2	7.35615825653076		70	998	390
15872	12/23/2009	41.5	2	12/23/2009	1	0	3	5	7.07018327713013		666
15920	6/14/2013	28.4684931506849	2	6/14/2013	1	0	2	2	3.73458623886108		138
15927	8/18/2009	29.6	2	8/18/2009	1	0	3	2	7.46917247772217		116	496	129
15939	3/7/2011	36.2	1	3/7/2011	1	0	2	5	6.80851078033447	13.3	1		46
16036	6/16/2013	16.4657534246575	1	6/16/2013	1	0	3	2	8.3086051940918		166
16060	8/19/2006	7.15068493150685	1	8/19/2006	1	0	1	2	5.27407121658325		189
16074	5/3/2011	39.3	2	5/3/2011	1	0	2	5	7.23561429977417	9.4	7		486
16077	12/8/2005	26.9	2	12/8/2005	1	0	1	2			30		109
16079	7/10/2007	10.5	1	7/10/2007	1	0	2	2		8.1	36	1269	1016
16094	10/20/2007	37.8	1	10/20/2007	1	0	3	2			14		1325
16096	4/2/2006	6.2	1	4/2/2006	2	0	2	2		8.6	143	143	143
16106	11/24/2010	10.7	2	11/24/2010	1	0	2	2	5.69072246551514		60	558	60
16156	6/7/2008	48.4	2	6/7/2008	1	0	3	2	5.43960952758789		9		1767
16174	1/16/2011	31.8315068493151	2	1/16/2011	1	0	2	5	7.35615825653076	8.9	26		107
16175	10/19/2007	8.9	1	10/19/2007	1	0	2	2			14		51
16187	7/22/2008	33.6	2	7/22/2008	1	0	2	2	5.51711845397949		10	281	141
16197	3/31/2013	34.8301369863014	2	3/31/2013	1	0	2	5	5.51711845397949	8.9	81
16199	4/20/2007	36.9	2	4/20/2007	1	0	2	2			27	27	110
16220	8/27/2013	40.2328767123288	2	8/27/2013	1	0	3	2	5.30263757705688
16227	3/1/2012	33.6	2	3/2/2012	1	1	1	5	5.51711845397949	13.4
16241	3/21/2011	27.5	2	3/21/2011	1	0	2	5	7.74185800552368		135	340	172
16261	5/1/2006	7.9	1	5/1/2006	1	0	2	2	4.92246627807617		338	418	338
16296	7/4/2012	15.1	1	7/4/2012	1	0	1	2	8.79095840454102	13.2
16315	7/21/2013	13.3671232876712	2	7/21/2013	1	0	2	5	5.1307110786438
16318	1/12/2009	34.0835616438356	2	1/12/2009	1	0	2	2			15		746
16327	7/18/2013	67.5890410958904	1	7/18/2013	1	0	3	2	7.24774503707886		7
16352	4/23/2010	34.7	1	4/23/2010	1	0	2	5	6.77580118179321	8.2	266		552
16368	11/8/2012	42.2	1	11/8/2012	1	0	1	2	3.45496726036072
16414	9/20/2009	9.3	1	9/20/2009	1	0	1	2	6.04246139526367	6.2	1
16477	2/24/2012	40.1	2	2/24/2012	1	0	2	2	7.07018327713013		8	486
16483	7/1/2009	10.1	1	7/1/2009	1	0	2	2	5.17547273635864		6
16510	2/19/2007	7.1	2	2/19/2007	1	0	1	2	5.89519500732422		50		582
16519	2/2/2013	34.1123287671233	2	2/2/2013	1	0	3	2	7.35615825653076		21
16520	6/25/2007	34	2	6/25/2007	1	0	3	2			736	2374	1648
16543	12/11/2008	33.9	1	12/11/2008	1	0	2	2			389
16621	9/6/2013	47.7123287671233	2	9/6/2013	1	0	2	5	5.43960952758789
16647	4/14/2008	7.7	2	4/14/2008	1	0	1	2	7.36899375915527	12.2	1899
16681	1/15/2008	9.6	2	1/19/2008	2	1	3	2		8.4	11		1166
16704	4/17/2008	29.8123287671233	1	4/17/2008	1	0	2	2	7.15219783782959	8.8	6		1510
16713	4/22/2010	39.3	1	4/22/2010	1	0	2	5	6.80851078033447	8.1	102	1166	1166
16737	10/24/2007	7.5	2	10/24/2007	1	0	1	5			6		466
16742	10/29/2011	38.6	1	10/29/2011	1	0	1	5	6.80851078033447	16.3	14
16754	8/26/2013	29.6712328767123	2	8/26/2013	1	0	2	5	5.60187959671021		54
16771	12/24/2012	62	2	12/24/2012	1	0	3	2	6.34568881988525
16803	6/24/2012	16.5	2	6/24/2012	1	0	2	5	6.28644132614136
16829	12/23/2012	35	2	12/23/2012	1	0	2	5	7.23561429977417	10.6	23		274
16836	1/5/2009	8.5	2	1/5/2009	1	0	2	5			10	403	394
16895	2/6/2009	28.1	1	2/6/2009	1	0	3	5		12	22	22	599
16898	10/7/2008	45.3	2	10/7/2008	1	0	3	2	7.25281238555908	11.3	170	170	170
16901	4/20/2010	36	2	4/20/2010	1	0	2	5	7.23561429977417		84	964	324
16932	11/6/2008	26.8	2	11/6/2008	1	0	3	2	7.74185800552368		97	998	1146
16933	5/13/2008	46.4	1	5/13/2008	1	0	3	2	6.8187084197998		1323	1417
16936	9/25/2007	7.7	2	9/26/2007	1	1	3	2		10.1	1188		1188
16948	7/22/2012	22.6	1	7/22/2012	1	0	2	5		11.2
16960	9/4/2007	23.7	1	9/4/2007	1	0	3	5			36
16967	11/17/2011	29.9	1	11/17/2011	1	0	3	5	7.15219783782959		221
17047	1/14/2011	52.2	1	1/14/2011	1	0	2	5	7.07631349563599		7
17067	7/1/2012	14	1	7/1/2012	1	0	3	5	4.39547920227051	10.3	158
17075	10/5/2006	27.8	2	10/5/2006	1	0	3	2	3.87092900276184		105		870
17086	1/21/2008	54.1	1	1/21/2008	1	0	3	2			1229		1464
17101	10/16/2011	51.8	2	10/16/2011	1	0	1	5	7.59675598144531		102		102
17140	2/16/2007	31.1	1	2/16/2007	1	0	2	2	6.77580118179321
17142	4/2/2007	7	1	4/2/2007	1	0	3	2	7.03209495544434		19		248
17145	10/17/2008	8.7	1	10/17/2008	1	0	2	2	6.30434846878052		512
17272	3/29/2013	42.2684931506849	2	3/29/2013	1	0	3	2	7.07018327713013	11.5	18	40
17346	9/24/2012	35.7	2	9/24/2012	1	0	2	5	5.42671060562134		252
17361	8/15/2006	32.6	2	8/15/2006	1	0	2	2	3.94079899787903		52	482	52
17376	10/23/2007	36.8	2	10/23/2007	1	0	2	2
17430	7/26/2012	50.3972602739726	1	7/26/2012	1	0	3	2	7.07631349563599	13.5	1	1		1
17433	1/20/2008	26.1	1	2/1/2008	2	1	2	2		8.9
17435	8/10/2011	14.6	2	8/10/2011	1	0	3	5	8.94646835327148		237	345
17451	7/18/2007	28.7	1	7/18/2007	1	0	2	2		14.3	15	2248	61
17516	7/17/2013	42.5698630136986	1	7/17/2013	1	0	2	2	6.90993452072144
17528	7/8/2010	10.5	1	7/8/2010	1	0	2	2	5.17547273635864		74	571
17551	11/12/2006	12.9	1	11/12/2006	2	0	2	5	3.94226312637329	8.1	106		376
17584	11/24/2011	32.9150684931507	2	11/24/2011	1	0	3	5	7.35615825653076	13
17589	1/4/2012	40	2	1/4/2012	1	0	2	2			75	688	156
17700	5/19/2013	19.9534246575342	2	5/19/2013	1	0	3	5	7.91833448410034
17718	3/28/2010	44.7	2	3/28/2010	1	0	2	5	3.53509163856506	11.6	7	717	717
17724	6/27/2013	32.1369863013699	1	6/27/2013	1	0	2	2		8.4	6
17747	12/9/2009	11.7	1	12/9/2009	1	0	2	2	7.24566173553467	9.9	408		534
17786	1/2/2012	46	2	1/2/2012	1	0	3	2	7.25281238555908	11.9	63
17788	6/8/2007	33.1	1	6/8/2007	1	0	1	2		12.7	40		95
17798	7/20/2006	29.6	2	7/20/2006	1	0	3	2		10.2	34	53	534
17816	7/11/2006	25.9	1	7/11/2006	1	0	2	2	7.30244302749634		27	98		102
17875	9/4/2011	50.1	1	9/4/2011	1	0	3	2	7.07631349563599	14.3	13
17882	1/17/2006	9	1	1/17/2006	1	0	2	2		4	3		487
17893	5/20/2012	37.4	1	5/20/2012	1	0	2	5	6.80851078033447	10.4	440
17909	5/13/2006	51.4	1	5/13/2006	1	0	2	2	3.53815674781799		5
17919	8/11/2009	34.6	2	8/11/2009	1	0	2	2	7.35615825653076		11	77
17952	7/23/2013	42.0465753424658	2	7/23/2013	1	0	2	5	7.07018327713013
17961	7/21/2012	18	2	7/21/2012	1	0	3	5			94		94
17965	2/20/2011	55.6	2	2/20/2011	1	0	2	2	7.59675598144531	11
17977	4/18/2006	28.2945205479452	2	4/18/2006	1	0	2	2	7.46917247772217		70	2171	421
18003	6/21/2013	17.9452054794521	2	6/21/2013	1	0	2	5	6.28644132614136		50
18016	6/26/2008	20.8	2	6/26/2008	1	0	2	5	8.07767581939697		42	495	154
18149	7/21/2008	36.6	1	7/21/2008	1	0	2	2			358	991	764
18183	6/17/2012	38.5	2	6/17/2012	1	0	2	2	7.23561429977417		10		89
18201	9/16/2006	36.2	2	9/16/2006	1	0	2	2	3.61780714988709		34	2480	494
18239	6/21/2007	7.5	1	6/21/2007	1	0	2	2			603		684
18248	12/25/2010	47	2	12/25/2010	1	0	3	2	7.25281238555908		309		309
18265	10/7/2008	8.8	2	10/8/2008	1	1	1	2	8.39999961853027	14.2
18277	5/15/2009	14.1	2	5/15/2009	1	0	2	2	8.94646835327148		76		1303
18295	12/11/2012	39.9	1	12/11/2012	1	0	2	2			6
18299	5/27/2012	33.9054794520548	2	5/27/2012	1	0	2	2	7.35615825653076		67		100
18306	3/15/2010	10.2	1	3/15/2010	1	0	2	5	7.24566173553467		94		1098
18312	7/11/2009	28	2	7/11/2009	1	0	2	2	7.46917247772217		182	640	186
18315	5/11/2007	41.8	1	5/11/2007	1	0	2	5	3.45496726036072		32
18317	1/12/2012	32.9	1	1/12/2012	1	0	2	2	5.0818510055542		196		196
18325	4/14/2009	36.7068493150685	2	4/14/2009	1	0	2	5	7.23561429977417		90		93
18334	5/21/2008	31.4	2	5/21/2008	1	0	2	2	5.51711845397949		3		1165
18383	8/10/2011	20.8	2	8/11/2011	1	1	3	2	8.07767581939697	9.8	231
18399	5/18/2012	16.4	1	5/18/2012	1	0	2	5	6.23145389556885		55		55
18408	4/19/2012	45.6	1	4/19/2012	1	0	2	5	6.8187084197998
18454	8/16/2011	58.6	1	8/16/2011	1	0	2	2	7.07631349563599		79	400
18475	9/9/2009	12.7	2	9/9/2009	1	0	2	2	5.1307110786438		6		1011
18478	12/13/2006	10.2	1	12/13/2006	1	0	2	2	5.17547273635864		15		98
18483	4/3/2010	11.3	2	4/3/2010	1	0	2	2	6.63917636871338
18536	9/15/2008	40.9808219178082	1	9/15/2008	1	0	2	2	6.90993452072144		15		526
18541	8/14/2012	35.6	2	8/14/2012	1	0	2	2	7.23561429977417		31		416
18577	2/23/2013	48.1780821917808	2	2/23/2013	1	0	2	5	5.43960952758789		15		15
18580	11/13/2007	7.8	2	11/13/2007	1	0	3	5		10.7	35		35
18590	4/19/2013	12.9753424657534	1	4/19/2013	1	0	2	5	5.51916837692261		7
18598	7/5/2009	9.3	1	7/5/2009	1	0	2	2	6.04246139526367		25	1257	759
18603	4/28/2013	14.3315068493151	2	4/28/2013	1	0	2	5	6.70985126495361		66		66
18604	8/12/2009	14.6	2	8/12/2009	1	0	2	2	8.94646835327148	10.5	188	1529	542
18626	4/19/2007	12.3	1	4/24/2007	2	1	2	2	5.91339492797852	11.2	12		34
18637	2/8/2011	42.1	1	2/8/2011	1	0	2	5	5.18245077133179	10.2	8	491	491
18680	12/3/2011	23.9	2	12/3/2011	1	0	2	5	7.95033502578735		58		58
18683	12/21/2010	21	2	12/22/2010	1	1	3	5		8.2	808	808
18687	10/9/2011	12.2	1	10/9/2011	1	0	2	5	4.92782926559448	9.7
18709	10/28/2012	37.8	2	10/28/2012	2	0	1	2	7.23561429977417		1
18727	9/15/2007	7.4	2	9/15/2007	1	0	2	2			20		97
18729	7/28/2012	20	1	7/28/2012	1	0	3	2	8.07767581939697	6.2	194	371	194
18737	9/5/2010	33.1	2	9/10/2010	1	1	2	5		3.7	11		84
18741	4/5/2007	16.7	1	4/5/2007	1	0	2	2	4.1543025970459	11.5	442	442	442
18760	1/13/2010	37	2	1/13/2010	1	0	2	2	7.23561429977417	10.5
18771	5/19/2011	14.4	1	5/19/2011	1	0	2	5	4.39547920227051	11.2	39	466
18774	5/2/2008	42.3	2	5/2/2008	1	0	3	2	7.07018327713013
18787	11/28/2009	37.9	2	11/28/2009	1	0	2	2	7.23561429977417		147	582	901
18826	9/6/2012	38	2	9/6/2012	1	0	1	2	7.23561429977417	14.5	87		87
18859	11/16/2010	34.9	1	11/16/2010	1	0	2	2	6.77580118179321	13.3	65		549
18866	4/22/2010	34.3	2	4/22/2010	1	0	2	2	7.35615825653076	9	392
18890	6/22/2007	8.4	1	6/22/2007	1	0	2	5			300	1506	300
18893	3/5/2011	30.5890410958904	2	3/5/2011	1	0	2	2	7.35615825653076		5	683	86
18945	9/8/2011	43.7	2	9/8/2011	1	0	3	5	7.07018327713013		28	73	314
18984	9/3/2011	25.7	1	9/3/2011	1	0	3	5	7.30244302749634		11		415
19007	12/26/2010	33.4	2	12/26/2010	1	0	2	5	7.35615825653076		6	781
19008	10/13/2012	21.2	1	10/20/2012	1	1	2	2		2.5	79	141
19021	8/7/2010	12	1	8/7/2010	1	0	3	5	5.51916837692261
19041	8/2/2011	11.2	1	8/2/2011	1	0	2	2	6.21056699752808		270		270
19058	4/21/2010	16.3	1	4/21/2010	1	0	3	5	8.3086051940918		166	1105	223
19059	12/18/2006	9.1	1	12/18/2006	1	0	3	2	6.04246139526367		134		147
19073	9/29/2008	22.7	2	9/29/2008	2	1	2	5	3.97516751289368	10.4
19092	3/28/2009	36.1	1	3/28/2009	1	0	3	5	6.80851078033447		80	271	233
19116	1/14/2011	18.5	1	1/14/2011	1	0	2	5	7.48205232620239	12.1	537		922
19117	6/24/2010	16.2	1	6/24/2010	1	0	2	5	4.1543025970459	6.5	52		52
19131	11/13/2011	11.9	1	11/13/2011	1	0	2	5	7.24566173553467	9.8	314		314
19134	4/3/2006	11.3	1	4/3/2006	1	0	2	2	4.14037799835205		561	561	2694
19156	1/25/2008	55.7	2	1/25/2008	2	0	1	2		12.4	3	13	50
19163	11/26/2012	54.9	2	11/26/2012	1	0	2	5	7.59675598144531
19167	4/10/2010	28.6	2	4/10/2010	1	0	3	5	7.46917247772217		1197
19198	12/7/2012	35.9	1	12/7/2012	1	0	2	5	6.80851078033447		13		68
19207	7/9/2007	29.5	2	7/9/2007	1	0	2	2			182
19213	2/15/2008	8.1986301369863	2	2/15/2008	1	0	2	5	8.39999961853027		60		1339
19242	3/14/2009	28.6	1	3/18/2009	2	1	3	2	3.57609891891479	7	10	160	160	213
19286	5/3/2007	42.3	2	5/3/2007	1	0	2	2	3.53509163856506	3.1	5		208
19299	10/29/2012	40.2	2	10/29/2012	1	0	2	2	7.07018327713013		4		190
19360	7/17/2011	34.5794520547945	2	7/17/2011	1	0	2	5	7.35615825653076	12.3	201
19375	1/13/2013	46.0657534246575	2	1/13/2013	1	0	2	2	7.25281238555908	11.6	7	136	342
19429	7/29/2012	53.6	1	7/29/2012	1	0	2	5		15.2	13	259
19430	1/22/2007	30.0328767123288	2	1/22/2007	1	0	2	2	7.35615825653076		18		35
19432	8/19/2011	11.1	2	8/19/2011	1	0	2	5	6.63917636871338		29	506
19441	1/12/2011	20	1	1/12/2011	1	0	2	5	7.33042526245117		279		279
19459	10/7/2012	17.8	2	10/7/2012	1	0	3	5	6.28644132614136	10.6	425
19470	4/4/2011	11.6	1	4/4/2011	1	0	2	2	7.24566173553467		400		400
19481	11/20/2012	42.3	1	11/20/2012	2	1	2	5	6.90993452072144	11.3	4		168
19482	4/1/2007	7.6	1	4/1/2007	2	0	2	2	8.43851375579834		6		86
19493	11/11/2007	23	1	11/11/2007	2	0	1	2			49	394	49
19502	1/11/2007	7	2	1/11/2007	1	0	2	5	6.63209438323975		1335	1335
19505	2/9/2009	9	1	2/9/2009	1	0	2	2			336	498
19518	6/11/2010	10.8	1	6/11/2010	1	0	1	2	6.21056699752808
19534	12/2/2013	14.641095890411	1	12/2/2013	1	0	2	5
19539	6/24/2013	15.7	1	6/24/2013	2	1	3	2
19540	2/3/2011	50.1	2	2/5/2011	1	1	3	5	3.79837799072266	14	26
19541	1/20/2012	57.1	1	1/20/2012	1	0	3	5	7.07631349563599		61
19584	12/21/2009	29.4	2	12/21/2009	1	0	2	5	7.46917247772217	11.1	163		703
19623	12/16/2011	28	1	12/16/2011	1	0	2	5	7.15219783782959		14	494	85
19641	7/14/2013	22.5479452054795	2	7/14/2013	1	0	3	2	5.9627513885498
19646	8/15/2009	11	1	8/15/2009	1	0	2	2	7.24566173553467		253	1116	253
19649	12/30/2007	27.3479452054795	2	12/30/2007	2	0	2	2			174		174
19660	9/22/2010	38.7	2	9/26/2010	1	1	3	2	7.23561429977417	12.5	9	800
19669	12/27/2010	11.4	1	12/27/2010	1	0	2	5	10.8684921264648	10.4
19708	2/15/2010	31.5	2	2/15/2010	1	0	2	2	7.35615825653076		474	984
19726	7/2/2006	11.5	1	7/2/2006	2	0	2	2	7.24566173553467	7.7	2398
19727	2/13/2010	9.8	2	2/13/2010	1	0	2	2	5.89636754989624		17	1249	143
19766	3/25/2010	10.2	2	3/25/2010	1	0	3	5	6.63917636871338		15
19768	5/22/2006	32.4	2	5/22/2006	1	0	2	2	7.35615825653076	13.4	220		573
19799	4/16/2011	10.7	1	4/16/2011	1	0	1	2	7.24566173553467		49	842	86
19858	2/8/2013	24.5013698630137	1	2/8/2013	1	0	2	2	3.65122151374817
19861	11/19/2010	42.3	1	11/19/2010	1	0	2	2	6.90993452072144		18		575
19903	8/5/2012	28.6	1	8/5/2012	1	0	2	5	7.15219783782959		26		46
19929	5/5/2013	42.7479452054795	2	5/5/2013	1	0	2	5	7.07018327713013		11	120
19957	12/20/2007	26	1	12/20/2007	1	0	3	2			6		84
19969	2/5/2013	15.4849315068493	1	2/5/2013	1	0	2	2	4.39547920227051		9
19974	12/3/2011	29.9	1	12/3/2011	1	0	2	5	7.15219783782959		42	289	227
19985	2/17/2011	35.7	2	2/17/2011	1	0	2	5	7.23561429977417	10.3	699
19991	4/18/2012	5.77260273972603	2	4/18/2012	1	0	2	5	6.25620746612549		157	229	229
19997	8/10/2011	30.6	2	8/10/2011	1	0	3	5	7.35615825653076	9.8	173		559
20023	6/18/2007	29.9	1	6/18/2007	1	0	2	2			3	1532	355
20087	8/31/2009	10.7	1	8/31/2009	1	0	2	5	5.17547273635864		215		378
20094	8/12/2010	19.6	2	8/12/2010	1	0	3	5	7.91833448410034		90	314	90
20110	8/7/2011	51	1	8/7/2011	1	0	3	2	5.30723524093628	11.5	6	83
20118	8/10/2011	18.1	2	8/10/2011	1	0	2	2	7.91833448410034	9
20134	7/9/2008	63.4534246575342	2	7/9/2008	1	0	2	2	4.23045921325684		18	18
20142	10/24/2011	26.8	1	10/24/2011	1	0	2	2	7.04273271560669		167		167
20156	1/31/2012	30.1	2	1/31/2012	1	0	2	5	7.35615825653076		132		132
20173	2/10/2012	14.1	1	2/10/2012	1	0	2	2	6.59321880340576		20	112	20
20178	11/16/2011	19	1	11/16/2011	1	0	2	5	5.61153936386108		358		765
20201	10/10/2011	50.8	1	10/10/2011	1	0	2	2	7.07631349563599	13.8	14
20207	3/21/2012	41.6260273972603	2	3/21/2012	1	0	2	5	7.07018327713013		246		246
20275	7/22/2012	29.6	2	7/22/2012	1	0	2	5		12	19
20301	11/10/2007	11.9	2	11/10/2007	1	0	1	2		12.9	270
20333	2/9/2010	25.5	1	2/9/2010	1	0	2	5	7.30244302749634		76		489
20336	2/3/2013	61.5479452054795	1	2/3/2013	1	0	3	5	7.24774503707886
20365	12/5/2009	17.9	2	12/5/2009	1	0	2	2	6.28644132614136		89
20367	4/28/2007	33.3	2	4/28/2007	1	0	1	2	7.35615825653076		135
20370	10/29/2011	46.8	2	10/30/2011	2	1	2	2	5.43960952758789	9.9	6	353
20399	12/21/2012	12.6	1	12/21/2012	1	0	2	5	4.73071575164795	8.3	81		102
20445	1/23/2011	28.4	1	1/23/2011	1	0	2	5	5.36414813995361	12.2	78		78
20482	3/8/2008	7.95753424657534	1	3/8/2008	1	0	2	2	9.84493255615234		2	2	114
20485	7/19/2013	20.9095890410959	1	7/19/2013	1	0	2	2	7.33042526245117
20494	3/9/2008	10.6	1	3/9/2008	2	0	1	2	6.21056699752808		6	1957	69
20518	4/30/2012	8.83013698630137	1	4/30/2012	1	0	2	2	4.41304397583008	11.2	79		79
20532	10/5/2007	19.8	2	10/5/2007	1	0	2	2		9.3	60		184
20533	7/7/2008	26.5	1	7/7/2008	1	0	2	2	7.04273271560669	11.2	422		831
20547	10/15/2011	31.8	1	10/15/2011	1	0	2	5	6.77580118179321		55		55
20552	12/12/2008	34.7	1	12/12/2008	1	0	2	2		11.4	7
20556	9/25/2011	57.9	1	9/25/2011	1	0	2	2	7.07631349563599	11.3	79
20566	4/21/2012	42.3	2	4/21/2012	1	0	2	5	7.07018327713013		80		311
20572	9/13/2011	27.7	1	9/15/2011	2	1	1	2	8.80341625213623	14.7
20588	8/7/2006	10.6	1	8/7/2006	1	0	2	2	7.24566173553467		7		146
20590	6/1/2009	13.4	1	6/1/2009	2	0	2	2	8.27875232696533	10.5	75		98
20641	11/22/2008	36.5	2	11/22/2008	1	0	1	2			296		296
20656	1/27/2010	10.9	2	1/27/2010	1	0	2	2	6.63917636871338		66		66
20703	12/28/2011	16.3	1	12/28/2011	1	0	3	5	8.3086051940918		478
20719	4/7/2006	43.5	1	4/8/2006	0	1	2	2	6.90993452072144	12.2	12	371	251
20734	3/8/2013	44.2109589041096	2	3/8/2013	1	0	3	2	7.07018327713013	12.2	25
20809	7/22/2008	8.5	1	7/22/2008	1	0	1	2	6.30434846878052		14		724
20848	8/5/2006	14.6	2	8/5/2006	1	0	2	2
20896	8/22/2007	7.6	1	8/22/2007	1	0	2	2			561		859
20906	6/23/2009	9.1	1	6/23/2009	1	0	3	5	8.45944595336914		323		543
20938	3/8/2010	16.2	2	3/8/2010	1	0	2	2	8.38192176818848	11.1	119		143
20970	10/17/2007	37.6	2	10/17/2007	1	0	3	2			8
20975	1/28/2013	21.8219178082192	2	1/28/2013	1	0	2	5	6.05825710296631		6
21014	5/25/2012	25.4	1	6/7/2012	2	1	3	2	7.82404613494873	11	6		97
21038	7/3/2009	54.5	1	7/3/2009	1	0	2	5	7.07631349563599	12.7	5
21046	6/5/2007	7.2	2	6/5/2007	1	0	2	2	5.52674531936646		796		1104
21049	7/17/2013	33.5643835616438	2	7/17/2013	1	0	2	5	5.51711845397949		1
21059	10/28/2012	33.8	2	10/28/2012	1	0	2	2	7.35615825653076	8.8	9		188
21060	2/6/2011	26.1	2	2/12/2011	1	1	2	5	5.80639362335205	3				6
21077	9/3/2012	45.9	2	9/3/2012	1	0	3	2	7.25281238555908		175		183
21084	12/12/2007	32.9	2	12/12/2007	1	0	2	5			35		52
21128	5/17/2006	6	1	5/17/2006	1	0	3	5	5.50501155853271		1774
21205	10/11/2011	14.8	1	10/11/2011	1	0	1	2	4.39547920227051		650
21225	5/27/2008	33.7	2	5/27/2008	2	0	2	2	7.35615825653076		3	1632	334
21259	9/2/2008	8.4	2	9/2/2008	1	0	1	2	6		9
21346	7/15/2011	79.5	1	7/15/2011	1	0	3	2	5.43580865859985		59	359	59
21421	10/9/2005	7.8	1	10/11/2005	2	1	2	5		9	6	640	640
21500	5/22/2009	61.4191780821918	2	5/22/2009	1	0	3	2	8.46091842651367	11	8
21503	4/1/2006	26.2	2	4/1/2006	1	0	2	2	3.87092900276184		65	825	65
21588	10/31/2007	7.8	1	10/31/2007	1	0	3	2			240	2164	240
21590	8/19/2008	31.6	1	8/19/2008	1	0	1	2	6.77580118179321		83
21641	4/28/2013	17.3342465753425	2	4/28/2013	1	0	2	2	6.28644132614136
21659	1/25/2011	43.1	1	1/25/2011	1	0	2	2	5.18245077133179	11.8	109		392
21721	12/6/2011	34.2	1	12/6/2011	1	0	3	2	6.77580118179321		481	481	521
21740	8/13/2008	34.6	2	8/13/2008	1	0	3	2	7.35615825653076
21803	7/13/2012	41.2	1	7/13/2012	1	0	1	2	6.90993452072144	17.6	233		233
21839	1/16/2010	40	1	1/16/2010	1	0	2	2	6.90993452072144	11.6	637		637
21910	1/27/2010	31.1	1	1/27/2010	1	0	3	2	6.77580118179321		4
21956	5/5/2013	53.4	2	5/7/2013	2	1	2	2	7.59675598144531
21990	6/6/2013	14.4383561643836	1	6/6/2013	1	0	2	5	6.59321880340576
22006	12/20/2013	13.6	2	12/21/2013	1	1	2	5
22051	3/14/2008	11.2	1	3/14/2008	1	0	2	2	6.21056699752808	10.1	1	1	81
22096	4/17/2010	9.9	1	5/8/2010	1	1	2	5		3.1	39		70
22108	6/10/2013	27.4575342465753	1	6/10/2013	1	0	2	5	7.04273271560669
22121	3/13/2010	10.3	1	3/13/2010	1	0	2	5	6.21056699752808
22126	7/20/2008	25.8	2	7/20/2008	2	0	2	5	7.64138317108154		102
22137	9/2/2012	12.1	1	9/2/2012	1	0	3	2	4.73071575164795	9.4	309
22195	2/2/2010	33.4	2	2/2/2010	1	0	2	5	3.67807912826538		69		69
22199	12/16/2011	22.5	1	12/16/2011	1	0	3	2	7.44576025009155		87		87
22230	6/10/2009	32.4	1	6/10/2009	1	0	2	2	6.77580118179321		227		227
22253	2/7/2013	71.8904109589041	1	2/7/2013	1	0	3	2	7.24774503707886		110
22289	4/13/2010	52.3	2	4/16/2010	1	1	2	5		5.2	363	632	401
22294	5/1/2008	25.6	2	5/5/2008	2	1	3	2	5.73103761672974	16.1	1628	1628
22303	12/13/2008	50.9	1	12/16/2008	2	1	2	2		11.3	5	954	102	1110
22306	8/9/2007	15.6	1	8/9/2007	1	0	1	5
22311	10/21/2006	31.9	2	10/21/2006	1	0	2	2	3.94079899787903		32	1648	194
22317	3/1/2010	40.2	2	3/1/2010	1	0	2	2	5.30263757705688	9.1
22318	5/24/2013	38.4191780821918	2	5/24/2013	1	0	2	5	7.23561429977417		186
22333	7/24/2010	30.6	2	7/24/2010	1	0	2	5	7.35615825653076	7.5	58		744
22374	11/27/2006	6.5	2	11/27/2006	1	0	2	2	6.52044916152954		29		167
22394	6/24/2012	51.7	2	6/24/2012	1	0	3	5	7.59675598144531	11.4	102		135
22402	10/2/2012	43.7	2	10/2/2012	1	0	1	2	5.30263757705688	13.6	181
22421	1/25/2009	29.1	2	1/25/2009	1	0	2	2		7.5	15	493	511
22423	8/31/2011	35.7	2	8/31/2011	1	0	2	2	5.42671060562134		9
22431	11/30/2007	10.9	2	11/30/2007	1	0	2	5			1777
22434	11/23/2006	9.9	2	11/23/2006	1	0	2	2	5.89636754989624	8.1
22552	12/22/2007	11.2	1	12/22/2007	1	0	3	2			179		179
22553	1/18/2011	41.2	1	1/21/2011	1	1	2	5	5.18245077133179	10.3	224
22559	1/28/2013	62.1178082191781	1	1/28/2013	1	0	1	2	7.24774503707886	14.8	93	284	284
22588	5/1/2006	35.3068493150685	2	5/1/2006	1	0	2	2			15	41	41
22626	6/14/2011	15.7	2	6/14/2011	1	0	2	2	6.70985126495361		18	884
22627	5/6/2006	25.6	2	5/6/2006	1	0	2	2	3.82069158554077		17		105
22635	2/19/2012	34.1	2	2/19/2012	1	0	2	5	5.51711845397949	5.8	5	5	302
22649	9/15/2013	53.5	2	9/17/2013	2	1	1	5	7.59675598144531	13.4
22717	1/6/2009	33	2	1/6/2009	1	0	3	2			88	1109	1109
22749	3/25/2010	28.2	2	3/25/2010	1	0	2	2	7.46917247772217		7	1180	582
22774	12/5/2012	29.2	2	12/5/2012	1	0	2	2	5.60187959671021	10.7	154
22778	7/12/2009	59.8	1	7/14/2009	2	1	3	2	7.07631349563599	13.1	163	268	163
22813	9/9/2008	13.7	2	9/9/2008	1	0	2	2	5.1307110786438		377
22818	2/2/2010	33.1	2	2/2/2010	1	0	2	5	5.51711845397949		6
22827	9/19/2012	35.7	1	9/19/2012	1	0	3	5	6.80851078033447	13.2	54
22847	11/16/2011	49.1	2	11/16/2011	1	0	2	2	7.25281238555908
22917	4/14/2009	69.2684931506849	1	4/14/2009	1	0	2	5	7.24774503707886
22923	8/18/2009	11.9	1	8/18/2009	1	0	2	5	5.17547273635864
22929	12/19/2012	34.2	2	12/19/2012	1	0	2	5	7.35615825653076		8
22948	2/24/2012	26.6	1	2/24/2012	1	0	2	2	7.04273271560669		15
22985	6/7/2008	9.4	1	6/7/2008	1	0	3	2	6.04246139526367		532		846
22987	8/15/2013	15.6301369863014	1	8/15/2013	1	0	3	5	6.59321880340576
23005	3/19/2010	28.4	2	3/19/2010	1	0	1	2	7.46917247772217		158	305	1107
23015	10/12/2009	40.8	1	10/12/2009	1	0	2	2	6.90993452072144		7		1395
23030	3/29/2007	40.5	2	3/29/2007	1	0	2	2	7.07018327713013		14	113	113
23037	10/10/2007	20.8082191780822	1	10/10/2007	1	0	2	2			115	544
23038	9/1/2008	28.7	2	9/1/2008	1	0	2	2	7.46917247772217		21	1676	165
23046	11/21/2007	30.1	2	11/21/2007	1	0	2	2		12.4	5		181
23090	6/7/2006	66.4	2	6/7/2006	1	0	2	2	4.23045921325684	9.4	108	536	184	1360
23103	5/14/2013	14.3753424657534	2	5/14/2013	1	0	2	5	4.47323417663574
23109	10/15/2005	28.2	2	10/18/2005	1	1	1	5		13	28	559	37
23133	11/26/2006	7.9	1	11/27/2006	2	1	2	5	7.03209495544434	6.1	67		332
23167	7/11/2013	31.372602739726	1	7/11/2013	1	0	2	5	6.77580118179321		55
23190	1/16/2012	42	2	1/16/2012	1	0	2	5	7.07018327713013		118
23194	6/24/2012	27.4	2	6/24/2012	1	0	2	5	7.74185800552368	11.4	4	4
23195	12/12/2012	15.9	1	12/12/2012	1	0	2	5	8.79095840454102
23226	11/3/2007	7.07397260273973	1	11/3/2007	1	0	2	5			4	111	60
23255	5/20/2007	31.6	1	5/20/2007	2	0	2	5	5.0818510055542		39
23262	12/30/2013	13.9397260273973	2	12/30/2013	1	0	3	2
23278	7/30/2013	40.7534246575342	2	7/30/2013	1	0	1	2	5.30263757705688
23287	6/29/2013	37.3753424657534	2	6/29/2013	1	0	2	2	3.61780714988709		67
23290	1/2/2011	12.4	1	1/2/2011	1	0	3	2	5.51916837692261		74		577
23308	3/21/2010	23.2	1	3/21/2010	1	0	2	5	7.44576025009155		1201
23318	3/12/2012	51.5	1	3/20/2012	2	1	1	2	5.30723524093628	12	14
23320	5/8/2006	7.4	1	5/8/2006	1	0	3	2	6.32888507843018		181
23322	8/21/2012	48.6	2	8/21/2012	1	0	2	2	7.25281238555908		63		406
23344	2/7/2009	36.1	1	2/8/2009	2	1	2	2		10.4	10	10	140	803
23355	4/20/2010	41.3	2	4/20/2010	1	0	2	5	7.07018327713013	14.5	6		767
23387	8/10/2011	61	1	8/10/2011	1	0	2	5	7.24774503707886		11		73
23465	1/17/2007	12	1	1/17/2007	1	0	1	2	5.51916837692261	12.4	89		1078
23469	1/24/2013	38.0904109589041	2	1/24/2013	1	0	2	5	3.61780714988709		14
23515	12/19/2010	36	1	12/19/2010	1	0	2	2	6.80851078033447		6	6		11
23519	6/10/2011	38.4	1	6/17/2011	2	1	2	2	2.18844985961914	10.9	12
23520	9/21/2012	38.7	2	9/21/2012	1	0	3	2	7.23561429977417	12.6	365
23541	1/24/2013	42.0931506849315	1	1/24/2013	1	0	2	5	3.45496726036072	6.5	6		80
23576	4/30/2009	8.6	1	4/30/2009	1	0	2	2	6.30434846878052		75		75
23592	3/16/2009	28.5	2	3/16/2009	1	0	2	2	7.46917247772217	10.9	61	926	126
23596	5/15/2012	28.1	1	5/15/2012	1	0	2	2	7.15219783782959		253
23610	1/28/2012	31.1	2	1/28/2012	1	0	2	2	7.35615825653076		83		83
23626	11/22/2008	10.9	1	11/22/2008	1	0	2	2			112		112
23656	12/26/2011	36	2	12/26/2011	1	0	2	2	5.42671060562134	10.7	245	259	621
23703	12/3/2007	9.87534246575343	2	12/3/2007	1	0	2	2			9		157
23706	11/5/2008	60.8	2	11/5/2008	1	0	3	2	8.46091842651367		341		1419
23739	6/11/2011	38.6	1	6/11/2011	1	0	2	5	6.80851078033447	15.2	24		438
23747	9/29/2006	6.5	1	9/29/2006	1	0	3	2	7.86430168151855		63		691
23762	9/23/2012	22.7	2	9/23/2012	1	0	2	5	7.95033502578735		41	443	327
23787	6/1/2013	40.441095890411	1	6/1/2013	1	0	2	5	5.18245077133179
23806	3/16/2013	53.241095890411	1	3/16/2013	1	0	3	2	7.07631349563599
23814	10/28/2011	46.8191780821918	2	10/28/2011	1	0	3	2	7.25281238555908	13.4	126		329
23885	4/4/2010	42.3	2	4/4/2010	1	0	1	2	5.55514430999756	12.5	50		146
23901	11/22/2011	23.4	2	11/22/2011	1	0	2	5	7.95033502578735		77	348	348
23993	6/25/2013	48.5123287671233	1	6/25/2013	1	0	2	2	5.11403131484985		21	23
23999	11/6/2006	25.8	1	11/6/2006	1	0	2	2	3.65122151374817
24023	7/9/2006	8.8	1	7/9/2006	2	0	2	2	3.78260922431946		393		393
24056	11/5/2012	35.8	2	11/5/2012	1	0	2	5	7.23561429977417		125
24092	2/5/2011	41.1	2	2/5/2011	1	0	2	5	7.07018327713013		243
24101	1/9/2008	12	2	1/9/2008	1	0	2	5			30		1244
24137	4/3/2011	58.3	1	4/3/2011	1	0	3	5	7.07631349563599	15.3	526
24143	12/7/2012	12.6	1	12/9/2012	1	1	2	5	5.51916837692261	11.5	176		176
24160	1/22/2011	42.1	2	1/22/2011	1	0	2	5	5.30263757705688	7.7	76	76	76
24167	1/11/2010	9.6	2	1/11/2010	1	0	2	2	7.07564115524292		545		545
24173	3/29/2006	7.2	1	3/29/2006	1	0	2	2	4.92246627807617		5		626
24182	10/19/2007	7.9	1	10/20/2007	2	1	2	5		5.2	344		938
24188	3/30/2013	58.9698630136986	1	3/30/2013	1	0	3	5	7.07631349563599
24264	1/23/2010	14.6	2	1/23/2010	1	0	2	2	7.98791790008545		52		52
24274	7/15/2013	31.5561643835616	2	7/15/2013	1	0	2	5	7.35615825653076		151
24294	12/20/2006	31.1	1	12/20/2006	1	0	2	2	6.77580118179321		173		173
24310	6/23/2007	38.5	2	6/23/2007	1	0	1	2		13.2	3		108
24348	5/12/2009	33.8	1	5/12/2009	1	0	1	2	6.77580118179321		23
24353	3/11/2006	31.2	2	3/11/2006	1	0	2	5			27	1222	27	2571
24394	3/24/2010	15.2	1	3/24/2010	1	0	2	5	4.39547920227051		100		100
24470	12/26/2010	31	2	1/5/2011	1	1	2	5	7.35615825653076	7	17		267
24490	7/14/2013	43.0602739726027	2	7/14/2013	1	0	1	5	7.07018327713013	13.3
24542	8/8/2011	40.6	1	8/8/2011	1	0	2	5	6.90993452072144		151	832	268
24544	6/6/2013	13.0794520547945	2	6/6/2013	1	0	2	5	4.39775228500366
24557	8/7/2010	26.6	1	8/7/2010	1	0	2	2	7.04273271560669		210		731
24576	1/18/2012	37	2	1/18/2012	1	0	2	5	7.23561429977417		166		524
24579	7/3/2006	6	2	7/3/2006	1	0	2	2	5.70539283752441		38	1596	413
24612	6/16/2008	9.5	1	6/16/2008	1	0	2	2	8.45944595336914		54	192	54
24630	5/16/2012	33.5	2	5/16/2012	1	0	2	5	7.35615825653076		5	198	247
24633	8/20/2012	21.6	2	8/20/2012	1	0	2	2	8.07767581939697		7
24660	11/23/2012	22	2	11/23/2012	1	0	2	2	7.95033502578735		11	18	69
24685	11/19/2007	32.9	1	11/19/2007	1	0	1	2
24703	2/9/2012	13	2	2/9/2012	1	0	2	5	5.1307110786438		96
24704	1/9/2011	11.8	2	1/9/2011	1	0	2	5	6.63917636871338	7.9	143		250
24733	9/4/2006	9.1	1	9/4/2006	2	0	1	2	4.22972297668457	11.1	64		64
24742	1/20/2013	31.0739726027397	2	1/20/2013	1	0	3	5	5.51711845397949		11		80
24793	6/30/2013	20.5068493150685	1	6/30/2013	1	0	3	2	7.33042526245117	11.2	6		71
24811	2/9/2011	34.1	2	2/9/2011	1	0	2	2	5.51711845397949		5
24812	5/6/2007	29.1	1	5/6/2007	2	0	1	2	7.15219783782959		79		528
24814	10/5/2012	23.8	1	10/5/2012	1	0	3	5	7.44576025009155	12.9
24820	7/20/2007	47.6	2	7/20/2007	1	0	2	5
24839	6/1/2011	25.6	1	6/1/2011	1	0	2	2	7.30244302749634	14	12
24857	11/9/2010	33.9	2	11/9/2010	1	0	2	5	5.51711845397949		55
24860	2/26/2012	33.2	1	2/26/2012	1	0	2	2	6.77580118179321		15
24864	6/7/2007	7.4	2	6/7/2007	1	0	3	5
24871	10/1/2007	12.9	2	10/1/2007	1	0	2	2		12.2	7	844	1583
24875	10/23/2011	51.8	2	10/23/2011	1	0	3	5	7.59675598144531	11.1	16		645
24892	9/5/2007	43.9	2	9/5/2007	1	0	1	2			12		77
24959	7/8/2008	35.5	1	7/8/2008	1	0	3	2	6.80851078033447
24964	10/28/2012	71.5	1	10/28/2012	1	0	3	2	5.43580865859985	10.1	202
25002	1/7/2009	11.9780821917808	1	1/7/2009	1	0	2	2			22	111	22
25012	3/10/2009	29.1630136986301	2	3/10/2009	1	0	2	2	7.46917247772217		672	1021
25028	3/2/2008	28.2	1	3/2/2008	2	0	2	2	7.15219783782959	8.5	33		33
25178	1/19/2010	9.8	1	1/19/2010	1	0	1	2	8.45944595336914	12
25194	11/2/2009	30.7397260273973	2	11/2/2009	1	0	2	2	7.35615825653076		133		133
25212	9/24/2012	33.7	2	9/24/2012	1	0	2	2	3.67807912826538		14
25215	9/21/2011	42.1	2	9/21/2011	1	0	3	2	7.07018327713013		6
25216	6/15/2007	10.5	1	6/15/2007	1	0	2	5			82		82
25276	1/26/2013	38.0958904109589	2	1/26/2013	1	0	2	5	7.23561429977417		53		53
25292	2/28/2007	25.2	2	3/1/2007	2	1	1	2		11.5	2	37	37
25304	1/7/2011	31.0397260273973	2	1/7/2011	1	0	2	5	7.35615825653076	10.4	22	55	457
25327	3/22/2010	25.2	2	3/22/2010	1	0	2	5	3.82069158554077		16
25342	1/27/2012	16.1	1	1/27/2012	1	0	2	5	6.23145389556885
25373	2/10/2010	9.4	1	2/10/2010	1	0	2	5	7.25095415115356		199	813
25391	12/4/2013	16.7123287671233	2	12/4/2013	1	0	1	2		12.9
25413	9/28/2006	36.7	2	9/28/2006	1	0	2	2		9	48	389	947
25444	9/15/2006	56.7	1	9/15/2006	1	0	3	2	7.07631349563599	14.1	626
25448	12/19/2006	9.2	2	12/19/2006	1	0	3	2	5.89636754989624	11.4	485	2182	1344
25495	9/27/2010	32.8	2	9/27/2010	1	0	2	2	7.35615825653076		11	961	391
25501	8/27/2011	40.5	1	8/27/2011	1	0	1	2	10.3649015426636		7		196
25530	3/8/2011	46	1	3/8/2011	1	0	2	2	6.8187084197998		353
25537	4/7/2006	5.6	2	4/7/2006	1	0	2	2	6.25620746612549		438		564
25542	7/2/2010	40.5	2	7/2/2010	1	0	2	2	7.07018327713013		4		916
25556	2/2/2009	10.1	1	2/2/2009	1	0	2	2			24	492	41
25572	2/24/2012	32.1	2	2/24/2012	1	0	2	5	5.51711845397949
25595	11/2/2012	13.8	1	11/2/2012	1	0	3	5	3.94226312637329
25612	8/4/2009	31.7	1	8/4/2009	1	0	2	2	6.77580118179321	12.5	1247
25643	1/14/2013	33.0602739726027	2	1/14/2013	1	0	2	5	5.51711845397949		180
25676	2/20/2009	61.2	1	2/20/2009	1	0	2	2			6		303
25679	5/13/2008	25.9972602739726	2	5/13/2008	1	0	2	2	7.64138317108154		234	718	598
25721	9/21/2009	21.7	2	9/21/2009	1	0	3	2	6.05825710296631		201	723	453
25735	8/2/2010	40.1	1	8/2/2010	1	0	2	5	6.90993452072144		10
25752	3/5/2011	22	1	3/5/2011	1	0	2	5	7.44576025009155
25753	7/30/2009	23.6	2	7/30/2009	1	0	2	2	7.95033502578735	8.3	233		271
25829	1/2/2013	47.9	1	1/5/2013	1	1	3	5	6.8187084197998	9.1	260
25845	10/17/2011	15.8	2	10/17/2011	1	0	2	5	8.94646835327148		81	743
25854	12/5/2008	13.9	2	12/5/2008	1	0	3	2		10.6	965	1008	1715
25858	9/8/2013	73.7369863013699	1	9/8/2013	1	0	2	2	7.24774503707886	10.3
25909	9/16/2009	19.7	1	9/16/2009	1	0	3	2	7.48205232620239		10	1152	1543
25937	9/28/2010	28.7	2	9/28/2010	1	0	2	2	7.46917247772217
25943	2/13/2010	31.9	1	2/13/2010	1	0	1	2	6.77580118179321		171		171
25945	7/27/2010	12.6068493150685	1	7/27/2010	1	0	2	2	5.51916837692261		18
26053	8/21/2010	11.4	2	8/21/2010	1	0	2	2	5.69072246551514
26063	8/10/2011	18.9	2	8/10/2011	1	0	2	5	7.91833448410034		5		714
26089	2/23/2008	37.1	1	2/23/2008	1	0	3	2	6.80851078033447		861		861
26112	11/1/2010	15.8	2	11/1/2010	1	0	2	2			203	777
26127	11/21/2011	40.9	1	11/21/2011	1	0	2	5	6.90993452072144
26174	1/24/2009	40.1	1	1/24/2009	1	0	2	2		10.5
26193	7/27/2009	8.7	1	7/27/2009	1	0	2	2	6.30434846878052		560
26226	12/12/2010	11.9	1	12/12/2010	1	0	2	2	5.17547273635864		291
26229	3/13/2010	55.2	2	3/13/2010	1	0	2	5	7.59675598144531		7	166	40
26250	1/29/2011	43.1	1	2/2/2011	1	1	2	5	5.18245077133179	12.7	9	97		196
26260	12/9/2012	47.9	1	12/9/2012	1	0	1	2	5.11403131484985
26274	11/28/2007	30.9	2	11/28/2007	1	0	3	2			71	462	71
26286	6/24/2006	5.6	1	6/24/2006	1	0	3	2	6.14089679718018	8.9	639	639
26297	8/15/2012	40.6	1	8/18/2012	1	1	2	2	6.90993452072144	12.1	325		325
26306	5/27/2011	36.4	2	5/27/2011	1	0	2	5	7.23561429977417		109		109
26311	3/25/2012	14.2	1	3/25/2012	1	0	2	5	4.39547920227051		3		25
26327	1/31/2009	27.2876712328767	1	1/31/2009	1	0	2	2			240	1200	829
26367	10/4/2011	11.2	1	10/4/2011	1	0	2	2	7.24566173553467		396		456
26417	10/20/2008	7.8	1	10/20/2008	1	0	2	2	7.03209495544434		61	117	61
26425	2/4/2013	12.1479452054795	1	2/4/2013	1	0	3	2	5.51916837692261	12.8	15
26471	12/3/2011	43.3	1	12/3/2011	1	0	1	2	6.90993452072144		9		92
26476	5/1/2012	33.6849315068493	2	5/1/2012	1	0	2	2	7.35615825653076	14.2	10
26490	11/5/2007	32.3	2	11/9/2007	1	1	2	2		4.6
26497	5/14/2012	31.6	2	5/14/2012	1	0	2	5	7.35615825653076		7
26508	5/7/2010	30.3	2	5/7/2010	1	0	2	2			3	96	501
26556	2/3/2013	16.1013698630137	2	2/3/2013	1	0	2	5	4.19096088409424		133		142
26559	5/21/2006	31.4	2	5/21/2006	2	0	2	2	3.67807912826538	8.1	969	2011	2683
26598	6/14/2010	13	1	6/14/2010	1	0	1	2	5.51916837692261	14	154		154
26600	3/28/2006	20.7	1	3/28/2006	2	0	2	5	3.66521263122559
26602	9/7/2012	57.7	2	9/7/2012	1	0	2	2	7.59675598144531	10.1	172	398	211
26605	12/22/2008	32	1	12/22/2008	1	0	2	2			61		1177
26659	3/12/2010	38.2	2	3/12/2010	1	0	2	2	7.23561429977417		35		94
26729	3/11/2008	9.2	1	3/11/2008	1	0	2	5	9.06369209289551		63	1070	1940
26742	6/25/2007	37.2	1	6/25/2007	1	0	1	5
26753	12/17/2011	29	2	12/18/2011	2	1	3	2	5.60187959671021	12.1
26778	5/18/2009	31.4	1	5/18/2009	1	0	2	2	6.77580118179321		290
26795	9/6/2013	13.3205479452055	1	9/6/2013	1	0	3	5	5.51916837692261
26853	11/18/2013	2.3013698630137	1	11/18/2013	1	0	3	2		7.9	9
26878	12/27/2010	8.2	1	12/27/2010	1	0	2	5	8.82608795166016	11.8
26905	1/8/2008	32.5	2	1/8/2008	1	0	2	5			448	1407
26942	7/7/2012	31.5	2	7/7/2012	1	0	2	2	7.35615825653076	9.5	4	127	377
26947	8/7/2008	11.6	1	8/7/2008	1	0	2	2	7.24566173553467		195	195	732
26950	4/20/2010	34.9602739726027	2	4/25/2010	1	1	2	5	4.4662389755249	5.4	43	315	309
26970	7/4/2010	10.9	1	7/4/2010	1	0	1	2	5.17547273635864		8
27005	4/17/2010	23.4	1	4/17/2010	1	0	2	2	7.44576025009155
27011	3/21/2013	15.6356164383562	2	3/21/2013	1	0	2	5	8.94646835327148		4		192
27026	3/8/2010	35.2	1	3/8/2010	1	0	2	5	6.80851078033447		383	1024	394
27082	4/10/2006	8.3	1	4/10/2006	1	0	2	5			326	326	326
27105	4/5/2011	37.3	1	4/5/2011	1	0	2	2	5.10638284683228		169		169
27153	7/20/2006	28.9	2	7/20/2006	1	0	3	2	7.46917247772217		21	627	1349
27159	3/21/2007	22.6	1	3/21/2007	1	0	2	2	7.44576025009155	6.9	3	5	405
27186	8/15/2006	6.6	1	8/15/2006	1	0	2	2	5.89822626113892
27205	6/7/2013	38.1178082191781	1	6/7/2013	1	0	2	2	6.80851078033447
27225	4/27/2011	10.4	1	4/27/2011	1	0	2	2	7.24566173553467	11.6
27227	6/10/2006	36.4	2	6/10/2006	1	0	2	2	7.23561429977417
27255	4/12/2008	7.3	2	4/12/2008	1	0	2	5	7.36899375915527		6	838	250
27259	11/16/2009	24.9	1	11/16/2009	1	0	3	2	7.30244302749634		985	1060	1060
27276	8/18/2008	40.6	2	8/18/2008	1	0	1	5	7.07018327713013		3		204
27298	6/30/2009	8.9	1	6/30/2009	1	0	2	2	7.56521844863892
27350	4/24/2010	22.8	2	4/24/2010	1	0	2	2	7.95033502578735		227	964
27410	9/20/2010	14.7	2	9/20/2010	1	0	2	2	6.70985126495361	8	9		120
27412	2/11/2013	48.1452054794521	2	2/11/2013	1	0	3	2	7.25281238555908	4.4
27425	10/4/2011	11.7	2	10/4/2011	1	0	2	5	6.63917636871338		336		558
27449	3/23/2006	7.2	1	3/23/2006	2	0	2	5	4.92246627807617	5.8	1778		1778
27467	11/10/2011	42.8123287671233	2	11/10/2011	1	0	3	2	5.30263757705688	9.7
27473	12/15/2010	48	2	12/15/2010	1	0	1	2	5.43960952758789	12.2	3
27500	11/13/2008	14.9	1	11/13/2008	1	0	3	2	4.39547920227051		389		389
27513	12/28/2011	15.2	1	12/28/2011	1	0		2	4.39547920227051	11.8	2
27526	2/25/2013	23.1671232876712	1	2/25/2013	1	0	2	5	5.58432006835938		28		86
27593	4/26/2006	62.841095890411	2	4/26/2006	1	0	2	2	8.46091842651367	7.2	213	283	1065
27650	11/11/2007	21.8	2	11/11/2007	2	0	2	2		8	394	988	1208
27710	10/18/2011	14.8	1	10/18/2011	1	0	2	2	8.79095840454102		482
27722	10/20/2007	32.7	2	10/20/2007	1	0	2	2			33	1469	1324
27726	4/4/2010	8.3	2	4/4/2010	1	0	2	2	6	9.4	106		106
27735	10/10/2008	10.8	1	10/10/2008	1	0	3	2	7.76320886611938
27747	8/29/2006	35.7	1	8/30/2006	2	1	2	5	3.40425539016724	10.4	86	208
27788	11/6/2012	12.5	1	11/6/2012	1	0	3	5	5.51916837692261	9.9	58		58
27793	8/11/2012	31.5	2	8/11/2012	1	0	2	5	5.51711845397949	10.4	116	179
27819	1/17/2011	37.4	2	1/17/2011	1	0	3	5	7.23561429977417	11.8	297
27936	3/24/2011	33.1	1	3/24/2011	1	0	2	2	6.77580118179321		477	879
27947	9/28/2005	26.7	1	10/1/2005	2	1	2	2		8	15	15	40	1706
27972	1/14/2011	29	2	1/14/2011	1	0	2	5	7.46917247772217	10.2	138	518	138
27992	2/4/2013	43.9	1	2/7/2013	1	1	2	5	6.90993452072144	8.9				3
28032	8/19/2006	24.6	1	8/19/2006	1	0	2	5	3.65122151374817		37
28043	10/5/2006	32.8	1	10/5/2006	1	0	2	2	3.62989354133606		84
28095	11/28/2012	47.5	1	11/28/2012	1	0	3	2	6.8187084197998	12.3	37		296
28107	5/23/2013	17.4027397260274	1	5/23/2013	1	0	2	5	6.23145389556885		48
28113	5/8/2006	20.4	1	5/9/2006	2	1	2	2	3.66521263122559	12.5	533		703
28119	7/29/2012	38.6	1	7/29/2012	1	0	2	2		10	8		257
28147	6/10/2011	39.4	1	6/10/2011	1	0	2	2	6.80851078033447		18	194	18
28154	3/13/2010	35.2	1	3/13/2010	1	0	2	5	6.80851078033447	9.2	2	284
28171	3/24/2006	5.43287671232877	1	3/24/2006	1	0	2	2	3.50908374786377		4	615	615
28200	7/16/2011	47.1698630136986	2	7/16/2011	1	0	2	2	7.25281238555908		7	276	65
28204	3/20/2010	32.2	2	3/20/2010	1	0	2	5	5.51711845397949		17		17
28207	11/26/2011	14.9	1	11/26/2011	1	0	2	2	4.39547920227051
28224	8/18/2013	25.6465753424658	2	8/18/2013	1	0	2	5	5.73103761672974	10.8
28228	8/8/2011	37.6	2	8/8/2011	1	0	3	2	7.23561429977417	9.6	15	150	178
28231	3/29/2007	36.2	1	3/29/2007	1	0	2	2	5.10638284683228		77
28235	9/9/2012	23.7328767123288	2	9/9/2012	1	0	2	2	7.95033502578735
28265	7/14/2006	31.8	2	7/14/2006	1	0	1	5	7.35615825653076	14.1	3	3	157
28275	2/27/2009	26.1	2	2/27/2009	1	0	2	2	7.74185800552368	12.5	76		336
28297	7/9/2012	16.5	1	7/9/2012	1	0	2	5	8.3086051940918	10.4
28334	2/14/2011	42.1	1	2/14/2011	1	0	3	5	6.90993452072144		77		164
28347	7/21/2012	52.3	1	7/21/2012	1	0	2	5			117
28372	10/1/2011	10.7	1	10/1/2011	1	0	3	2	7.24566173553467		75		75
28415	7/27/2010	10.5	2	7/27/2010	1	0	3	2	4.74226856231689		25
28429	3/8/2013	11.1890410958904	1	3/8/2013	1	0	2	5	7.24566173553467
28455	3/2/2010	18.3027397260274	2	3/2/2010	1	0	2	5	5.93875074386597		261	468	305
28471	3/7/2007	27.2	1	3/7/2007	1	0	2	2	7.04273271560669		77		2252
28475	5/28/2011	10.6	1	5/28/2011	1	0	2	2	7.24566173553467		23		353
28496	5/23/2013	44	2	5/27/2013	1	1	3	5	7.07018327713013
28522	5/4/2013	30.158904109589	2	5/4/2013	1	0	3	5	7.35615825653076		47
28530	9/23/2008	8.6	2	9/23/2008	1	0	3	2	6		26		148
28573	4/7/2007	31.1	2	4/7/2007	1	0	2	2	7.35615825653076		53
28644	4/12/2010	39.2	1	4/12/2010	1	0	2	5	6.80851078033447		33	472	260	710
28657	7/10/2009	59.5	1	7/10/2009	1	0	2	2	7.07631349563599
28670	12/1/2006	7.8	2	12/1/2006	1	0	2	2	7.36899375915527		315		315
28705	2/5/2008	58.1	1	3/10/2008	2	1	1	2		9.9
28708	4/11/2013	47.1890410958904	2	4/11/2013	1	0	2	2	7.25281238555908		37
28716	3/5/2007	7.4	2	3/5/2007	1	0	2	2	2.94759750366211		741		741
28736	11/27/2012	38.1	1	11/27/2012	1	0	2	5	6.80851078033447	12.9	5		140
28759	1/26/2011	10	1	1/26/2011	1	0	2	5	10.8684921264648
28792	2/11/2011	70	2	2/11/2011	1	0	2	5	6.34568881988525	12.9	18		52
28796	11/25/2011	23.9	1	11/25/2011	1	0	3	5	7.44576025009155	16	17		101
28801	3/24/2013	12.3178082191781	1	3/24/2013	1	0	3	5	5.12494230270386		196	201
28820	5/20/2012	43.4	1	5/27/2012	2	1	2	2	5.18245077133179	11.7	148	148	232
28838	7/20/2012	14.6	2	7/20/2012	1	0	2	2	8.94646835327148		256
28841	12/29/2011	42	2	12/29/2011	1	0	2	2	5.30263757705688		63	347	193
28850	3/9/2010	29.2	1	3/9/2010	1	0	2	5	7.15219783782959	6.8	6
28877	12/10/2013	28.0520547945205	2	12/10/2013	1	0	2	2			5
28884	9/26/2007	31.6	2	9/26/2007	1	0	1	5			692
28930	3/30/2010	12.2	2	3/30/2010	1	0	2	5	10.2614221572876		48	789	331
28931	3/31/2007	25.2	1	3/31/2007	1	0	2	2	7.30244302749634		23		303
28933	4/19/2008	33.8	1	4/19/2008	1	0	2	2	6.77580118179321	15.8	2
28935	11/6/2006	6.8	2	11/6/2006	1	0		2	12.2258415222168	11.8	33		64
28938	5/2/2010	24.2	1	5/2/2010	1	0	2	2	7.30244302749634	13.2
28970	7/5/2006	28.7	1	7/5/2006	1	0	1	5	7.15219783782959		3		380
28977	10/26/2013	54.9	2	10/28/2013	0	1	2	5			8		48
29030	5/16/2009	29.2	2	5/26/2009	2	1	2	2		8.2	21	21		134
29035	2/4/2010	42	1	2/4/2010	1	0	1	2	6.90993452072144		117		117
29039	10/30/2012	48.8	2	10/30/2012	1	0	2	2	5.43960952758789		62
29052	12/29/2007	39	1	12/29/2007	1	0	2	2			156
29057	6/19/2011	29.5	2	6/19/2011	1	0	2	2		7.3	3	46
29060	9/15/2006	33.7	2	9/19/2006	2	1	3	2	7.35615825653076	4.1	570
29066	8/11/2006	5.8	1	8/11/2006	1	0	2	2	8.77270984649658	7.4	7	2112	2112
29067	2/1/2012	16.1	1	2/1/2012	1	0	2	2	8.3086051940918		120		120
29109	8/28/2008	39	1	8/28/2008	1	0	1	2	5.10638284683228		157		157
29118	9/20/2007	7.7	1	9/20/2007	1	0	1	2		8.4	1974
29134	11/20/2007	38.7	2	11/21/2007	2	1	2	2		11.6	56	229	76
29144	12/25/2011	32	1	1/3/2012	1	1	2	5	5.0818510055542	8.5	16
29146	3/27/2011	17.4	2	3/27/2011	1	0	2	2	6.28644132614136	9.6	98		98
29152	10/9/2012	48.6	2	10/9/2012	1	0	1	2	7.25281238555908
29164	8/9/2011	12.5	1	8/9/2011	1	0	2	2	5.51916837692261		1
29172	8/18/2009	10.8	2	8/18/2009	1	0	1	2	5.69072246551514	10.5
29181	1/7/2013	30.8931506849315	2	1/7/2013	1	0	2	2	7.35615825653076
29199	4/30/2012	39.2	2	5/3/2012	1	1	3	2	7.23561429977417	13.1	8	16	253
29223	8/29/2011	62.5	2	8/29/2011	1	0	3	2	6.34568881988525
29227	6/29/2007	8.3	1	7/4/2007	2	1	3	5		9	2072
29239	1/10/2012	30.9	1	1/10/2012	1	0	2	2	5.0818510055542		211	298	211
29241	9/8/2007	7.4	2	9/8/2007	1	0	2	2			120		120
29266	2/27/2012	17.2	2	2/27/2012	1	0	2	5	6.28644132614136	14.1
29287	8/27/2013	13.3	1	8/31/2013	2	1	1	5			6
29306	2/4/2008	8.9	1	2/4/2008	1	0	1	2	8.82608795166016
29332	7/26/2011	44.7	2	7/26/2011	1	0	1	2	7.07018327713013	11	410
29345	8/6/2008	28.6	1	8/16/2008	1	1	2	5	7.15219783782959	9.6	15
29348	12/28/2006	17	2	12/28/2006	1	0	3	2	4.19096088409424		41
29358	2/25/2012	23.1	2	2/25/2012	1	0	2	5	7.95033502578735		379
29364	7/18/2006	5.5	2	7/20/2006	2	1	2	2		8.8
29381	2/23/2007	16.1	1	3/2/2007	2	1	2	5	9.19881343841553	3.7
29404	7/6/2007	27.5	1	7/6/2007	1	0	2	2			186		610
29417	8/20/2013	33.3150684931507	2	8/20/2013	1	0	1	2	7.35615825653076
29425	4/7/2010	39.1	2	4/7/2010	1	0	2	2	7.23561429977417		15
29428	10/5/2009	12.6	1	10/5/2009	1	0	1	2	5.51916837692261		1103
29431	7/8/2013	31.2712328767123	2	7/8/2013	1	0	2	2	3.67807912826538	8.4	14
29457	5/23/2007	35.3	2	5/23/2007	1	0	1	2	7.23561429977417		24		128
29467	3/9/2010	30.1	2	3/9/2010	1	0	2	5	7.35615825653076	10.5	77		135
29488	2/8/2010	37.1	2	2/8/2010	1	0	2	2	3.61780714988709		21		160
29491	5/13/2008	29.4	1	5/13/2008	1	0	2	2	7.15219783782959		844		897
29516	8/21/2007	26.5	2	8/21/2007	1	0	2	2			46	536	536
29528	6/15/2009	24.3	2	6/15/2009	1	0	3	2	7.64138317108154		962	1376
29551	5/30/2013	37.2684931506849	2	5/30/2013	1	0	2	5	5.42671060562134		2
29558	11/29/2008	30.7	1	11/29/2008	1	0	2	2			3
29561	4/20/2011	29.9	1	4/20/2011	1	0	1	2	7.15219783782959		44		108
29592	6/30/2008	33.9561643835616	2	6/30/2008	1	0	2	2	7.35615825653076		224	1309	224
29593	10/22/2010	10.2479452054795	2	10/22/2010	1	0	2	2	9.95876407623291		259	958	259
29606	12/2/2011	43.7602739726027	2	12/2/2011	1	0	3	5	5.30263757705688		70
29685	7/29/2010	30.4	1	7/30/2010	2	1	3	2		11.8	151	233	522
29746	10/29/2011	38.8	2	10/29/2011	1	0	3	2	5.42671060562134		39
29751	7/31/2010	22.6	1	7/31/2010	1	0	2	2	7.44576025009155
29826	6/4/2011	44.6	2	6/4/2011	1	0	3	2	5.30263757705688		23
29836	1/3/2013	11.0739726027397	2	1/3/2013	1	0	2	5	6.63917636871338	9.9
29949	2/6/2010	20.1	1	2/6/2010	1	0	2	5	5.49781894683838		334		774
29958	5/19/2013	27.3972602739726	1	5/19/2013	1	0	3	2	5.28204965591431		225
29962	7/31/2006	36.6	1	7/31/2006	1	0	2	2	3.40425539016724		7
29963	12/5/2008	32.9	2	12/5/2008	1	0	2	2		8	64		199
29976	2/9/2012	50.0616438356164	1	2/9/2012	1	0	2	2	7.07631349563599		5
30112	9/8/2013	14.1424657534247	2	9/8/2013	1	0	2	2	4.47323417663574
30138	9/7/2008	26.5	2	9/7/2008	1	0	3	5	3.87092900276184		1550
30188	9/12/2012	11.7	2	9/12/2012	1	0	3	5	6.63917636871338
30208	5/3/2011	26.1	2	5/5/2011	1	1	2	5	7.74185800552368		148
30229	3/18/2008	25.2	2	3/23/2008	2	1	2	2	6.8226637840271	10.3	12		128
30262	1/30/2013	31.9013698630137	2	1/30/2013	1	0	2	5	5.51711845397949	10.3	41		41
30263	12/12/2012	32	2	12/12/2012	1	0	3	5	5.51711845397949	12	37
30266	10/7/2011	35.6	2	10/7/2011	1	0	2	5	5.42671060562134		94	586	282
30312	10/13/2007	41.6	2	10/13/2007	1	0	1	2			13	16	1622
30313	12/3/2007	29.9	1	12/3/2007	1	0	2	2			65		1188
30338	8/24/2009	17.8	2	8/24/2009	1	0	1	2	8.38192176818848		76		188
30345	11/9/2011	10.7	1	11/9/2011	1	0	2	2	6.21056699752808
30372	5/13/2011	51.2	2	5/13/2011	1	0	2	5	7.59675598144531	8.4	18	501	400
30429	4/24/2007	37.3	1	4/24/2007	1	0	1	2	3.40425539016724		31		592
30451	8/19/2013	12.6383561643836	1	8/19/2013	1	0	2	2	5.51916837692261		69	132
30482	8/27/2008	7.8	1	8/27/2008	1	0	1	2	7.03209495544434	12.5	221		549
30503	9/22/2005	60.7	1	9/27/2005	2	1	2	5	3.62387251853943	13	780	780	780
30514	10/6/2007	14.5	2	10/6/2007	1	0	3	2			662		662
30561	4/3/2009	11	2	4/3/2009	1	0	2	2	6.63917636871338		68		285
30563	7/8/2010	32.5	2	7/8/2010	1	0	3	2	5.51711845397949
30577	10/15/2012	20	2	10/15/2012	1	0	2	2	6.05825710296631		39		39
30602	4/26/2013	32.1205479452055	2	4/26/2013	1	0	2	2	7.35615825653076		32		209
30620	2/10/2010	31.9	2	2/10/2010	1	0	2	5	7.35615825653076	6.9
30636	10/29/2007	28.6	2	10/29/2007	1	0	1	5			1
30655	12/11/2011	34.9	1	12/11/2011	1	0	2	2	6.77580118179321		10			39
30730	6/21/2010	30.2	2	6/21/2010	1	0	2	5	7.35615825653076		7	857	243
30767	2/23/2009	29.2	1	2/23/2009	1	0	2	2			122	222
30787	5/30/2006	5.2	2	5/30/2006	1	0	1	2	6.25620746612549	12.1	4		705
30795	2/1/2008	6.9	2	2/1/2008	1	0	2	2			78		78
30803	12/20/2010	32.7	2	12/20/2010	1	0	2	2	7.35615825653076		356	356	356
30819	6/6/2013	60.2356164383562	1	6/6/2013	1	0	2	2	5.43580865859985		2
30928	6/26/2011	21.2	2	6/26/2011	1	0	3	5	6.05825710296631	11.1	309
30929	6/3/2012	43.3	1	6/3/2012	1	0	2	2	6.90993452072144	13
30951	2/27/2010	22.9260273972603	1	2/28/2010	2	1	2	2		7.1	4	4	58
30969	8/25/2013	40.4328767123288	2	8/25/2013	1	0	2	5	7.07018327713013
31008	4/17/2010	44.9	1	4/17/2010	1	0	2	2	6.90993452072144		95		95
31055	12/9/2011	11.1	2	12/12/2011	2	1	3	5	9.48453712463379	11.2	16	16
31068	11/21/2007	29.1	2	11/21/2007	1	0	2	2			146	1857	1388
31112	1/22/2007	5.8	2	1/22/2007	1	0	2	2	6.70307922363281		390		2349
31135	1/16/2011	33	1	1/16/2011	1	0	2	2	8.46975135803223	14.7	10		54
31140	1/9/2008	36.8	2	1/13/2008	1	1	2	2		4.5
31177	5/9/2007	35.1	2	5/9/2007	1	0	1	2	7.23561429977417		472
31191	2/17/2013	39.9041095890411	1	2/17/2013	1	0	2	5	5.10638284683228		3		132
31256	7/9/2007	5.3	1	7/9/2007	1	0	3	5		5.8	3	1028	1028	1034
31266	3/17/2013	11.9342465753425	2	3/17/2013	1	0	2	5	6.63917636871338
31271	9/11/2006	35.4	1	9/11/2006	1	0	2	2	3.64741635322571		66	989	66
31293	8/27/2009	39.4	1	8/27/2009	1	0	2	2	6.80851078033447		62		336
31298	5/5/2007	28.1	2	5/5/2007	1	0	2	2	7.46917247772217		517		614
31321	11/6/2006	27.6	2	11/6/2006	1	0	2	2	3.87092900276184		104	2018	104
31322	6/21/2010	35.2	2	6/21/2010	1	0	2	2	7.23561429977417	12	1116	1116
31323	8/27/2007	7.1	1	8/27/2007	1	0	2	2			83		83
31329	7/6/2011	30	1	7/6/2011	1	0	3	2	5.0818510055542		15		104
31341	8/24/2007	20.8150684931507	1	8/24/2007	1	0	2	5			53		319
31357	3/15/2009	38.2	1	3/15/2009	1	0	2	2			5		346
31358	4/12/2008	37	2	4/17/2008	2	1	2	5	7.23561429977417	10.3	384	638	638
31359	6/5/2013	13.1479452054795	1	6/5/2013	1	0	2	5	5.51916837692261
31372	6/14/2007	24.2	1	6/14/2007	1	0	2	5			86		86
31430	8/27/2010	51.4	2	8/27/2010	1	0	2	2	7.59675598144531		60
31480	7/31/2010	33.3	2	7/31/2010	1	0	3	2	9.19519805908203	12.8	427	431	497
31489	9/21/2007	9.7	1	9/21/2007	1	0	3	5
31532	2/11/2011	32.8	1	2/11/2011	1	0	2	2	6.77580118179321		5
31586	11/29/2010	36.6	2	11/29/2010	1	0	3	2	7.23561429977417	12.3	990	990
31609	8/21/2007	6.6	1	8/21/2007	1	0	2	5			3		1133
31628	7/19/2006	6.2	1	7/19/2006	2	0	1	5	5.50501155853271	9.6
31646	8/9/2010	32.3	2	8/9/2010	1	0	2	5	7.35615825653076		175	952	488
31650	2/9/2009	8.1	2	2/11/2009	2	1	2	2		14.6
31667	8/12/2012	41.6	2	8/12/2012	1	0	2	5		11	4	4
31679	5/10/2010	15.4	2	5/10/2010	1	0	3	2	8.94646835327148	10.5	21
31707	8/11/2010	11.3	1	8/11/2010	1	0	1	2	10.8684921264648		719		719
31720	7/8/2012	41.5	2	7/8/2012	1	0	2	2	7.07018327713013	11.1	3		344
31733	2/27/2009	11.6	2	2/27/2009	1	0	3	2	6.63917636871338		787		1004
31736	2/16/2010	26.1	1	2/16/2010	1	0	2	5	7.04273271560669		46	69	69
31741	5/22/2012	29.4	2	5/27/2012	1	1	2	2		4.9	32	32
31808	8/6/2010	13.3	1	8/6/2010	1	0	2	2	11.0383367538452	11	473	946	946
31825	1/8/2009	36.5	2	1/8/2009	1	0	2	2			29	1351	848
31828	7/27/2010	10.2	2	7/27/2010	1	0	3	2	6.63917636871338		377		925
31860	12/21/2007	25.7095890410959	2	12/21/2007	1	0	2	2			159		159
31886	8/22/2006	7.3	1	8/27/2006	2	1	3	5	11.9545612335205	7.4
31898	7/3/2010	9.3	2	7/3/2010	1	0	2	2	5.89636754989624		111		111
31925	1/21/2009	39.8	2	1/22/2009	2	1	1	2		11	281		1510
31928	4/1/2006	5.1	2	4/1/2006	1	0	2	2	3.57497572898865	10.3	99		99
31951	1/16/2012	36.0821917808219	2	1/16/2012	1	0	2	2	7.23561429977417		151
31979	4/6/2010	15	1	4/6/2010	1	0	2	2	1.56981408596039
31983	10/9/2007	7.5	2	10/9/2007	1	0	1	2			3		100
32024	9/30/2013	20.5	1	10/3/2013	1	1	2	5	5.49781894683838		76
32028	10/5/2008	51.8	1	10/5/2008	1	0	1	2	7.07631349563599		74		74
32045	6/8/2009	43.1	2	6/8/2009	1	0	2	2	3.53509163856506		29		96
32049	8/10/2010	22.3	2	8/10/2010	1	0	2	2	7.95033502578735		783		783
32114	6/28/2012	42.2	1	6/28/2012	1	0	3	5	6.90993452072144	13.5	8
32136	2/2/2010	41.1	1	2/2/2010	1	0	3	5	6.90993452072144	13.1
32160	1/29/2010	9.1	1	1/29/2010	1	0	2	2	7.25095415115356		87		984
32192	7/30/2009	33.3	1	7/30/2009	1	0	2	2	6.77580118179321		8
32251	7/26/2009	24.4945205479452	2	7/26/2009	1	0	2	2	7.64138317108154		56	1031	275
32262	9/3/2013	36.3835616438356	1	9/3/2013	1	0	2	2	6.80851078033447
32279	3/10/2013	12.4465753424658	2	3/10/2013	1	0	3	5	5.1307110786438	11
32293	5/5/2006	10	2	5/5/2006	1	0	2	2	3.31958818435669		1913	1913	1913
32301	8/10/2009	8.3	2	8/10/2009	1	0	2	5	6	12.2	923		1406
32334	7/24/2006	6.3	1	7/24/2006	1	0	2	2	7.07787179946899
32371	5/17/2006	5.1	2	5/17/2006	1	0	1	2			3		551
32389	8/22/2013	23.3369863013699	1	8/22/2013	1	0	2	5	7.44576025009155		128
32419	8/21/2007	9.3	1	8/21/2007	1	0	2	5			3		111
32475	1/7/2013	13.027397260274	1	1/7/2013	1	0	3	5	5.51916837692261	8.4
32480	2/5/2010	31.3	2	2/5/2010	1	0	2	5	5.51711845397949		3		997
32487	10/10/2008	7.6	2	10/10/2008	1	0	3	2	8.84279251098633		244		244
32491	10/15/2007	27.3	1	11/10/2007	2	1	2	2		7.2	29	35	141
32505	4/10/2009	9	2	4/10/2009	1	0	2	2		12.4	30	1391	54
32525	9/26/2007	7.5	1	9/26/2007	1	0	2	5			357		357
32535	7/22/2010	35.4	1	7/27/2010	1	1	2	5	6.80851078033447	5.3				5
32561	6/1/2012	14.1	1	6/1/2012	1	0	2	2	4.39547920227051
32593	6/5/2008	7.1	2	6/5/2008	1	0	3	2	8.1058931350708		93		1849
32601	12/28/2012	41.7	2	12/28/2012	1	0	2	5	3.53509163856506	11.6	88
32602	11/23/2006	46.6	1	11/23/2006	1	0	2	2	3.4093542098999		28	28
32627	10/5/2008	41.8	2	10/9/2008	0	1	1	2	7.07018327713013	11	1	327
32643	11/29/2011	13.6	2	11/29/2011	1	0	2	2	10.2614221572876		752		752
32653	1/2/2010	29.7	2	1/2/2010	1	0	2	2	7.46917247772217		362	385
32701	6/10/2013	34.1315068493151	1	6/10/2013	1	0	2	5	3.38790059089661		135	135	135
32714	2/6/2007	21.6	1	2/6/2007	1	0	2	2	7.33042526245117		129		1321
32755	4/24/2011	32.3	2	4/24/2011	1	0	2	5	5.51711845397949	12.2	260
32774	8/18/2006	7.3	1	8/18/2006	1	0		2	7.03209495544434		1259
32785	12/29/2009	37	2	12/29/2009	1	0	2	2	7.23561429977417	13.6	14
32787	3/4/2012	37.1972602739726	2	3/4/2012	1	0	2	2	5.42671060562134	10.6	5
32849	11/17/2011	11	1	11/17/2011	1	0	3	2	7.24566173553467	12.4	57
32895	11/12/2006	6.1	1	11/14/2006	2	1	1	2	7.86430168151855	10.7
32908	4/27/2009	37	1	4/27/2009	1	0	2	2	6.80851078033447		317	1004	341
32912	5/10/2010	27.2	2	5/13/2010	1	1	2	2	7.74185800552368	5.1	8	754	779
32941	6/25/2012	26.527397260274	2	6/25/2012	1	0	3	5	7.04273271560669		76
32950	11/17/2011	30.9	1	11/17/2011	1	0	2	5	6.77580118179321
32962	12/9/2010	48.9	2	12/9/2010	1	0		2	7.25281238555908
32967	11/9/2007	27.9	2	11/9/2007	1	0	2	2		8.3	16		825
32984	2/13/2013	37.1452054794521	1	2/13/2013	1	0	2	5	6.80851078033447		99
32998	4/6/2006	5.7	2	4/6/2006	1	0	3	2	7.59682321548462		428		428
33008	1/29/2012	27.7	2	1/31/2012	1	1	2	5			701
33075	10/29/2011	15.5	1	10/29/2011	1	0	1	2	8.79095840454102		87		87
33135	7/4/2006	30.1	1	7/4/2006	1	0	2	2			324
33177	5/30/2006	5.4	2	5/30/2006	1	0	2	2	8.93743896484375		366		366
33183	8/3/2011	11.2	1	8/3/2011	1	0	2	2	5.17547273635864	9.5	245
33189	5/23/2007	6.1	1	5/23/2007	1	0	2	2	6.29144144058228		101		101
33198	7/18/2009	11.2	1	7/18/2009	1	0	2	2	7.24566173553467		2
33228	8/26/2011	25.3	1	8/26/2011	1	0	2	5	5.47683238983154		163		324
33241	9/24/2012	11.5	2	9/24/2012	1	0	3	2	6.63917636871338	12.9	43
33250	1/1/2013	41.6712328767123	1	1/1/2013	1	0	2	2	5.18245077133179		40
33268	5/13/2008	14	1	5/13/2008	1	0	1	2	4.39547920227051		3		1440
33277	7/13/2012	21.172602739726	2	7/13/2012	1	0	3	2	8.07767581939697		2	385
33278	10/10/2010	21.4	1	10/10/2010	1	0	2	5	7.33042526245117		4
33317	11/7/2008	13.8	2	11/7/2008	1	0	1	2	10.2614221572876
33365	7/1/2013	25.5150684931507	2	7/1/2013	1	0	2	2	7.64138317108154		43		93
33379	5/17/2008	7.1	2	5/17/2008	1	0	3	2	7.36899375915527		1686
33402	8/23/2009	27.6	2	8/23/2009	1	0	1	2	7.74185800552368		54
33443	5/23/2010	9.3	2	5/23/2010	1	0	2	2	5.89636754989624	11.3	260		260
33491	6/23/2013	37.1287671232877	1	6/23/2013	1	0	2	2	6.80851078033447		38
33497	1/13/2011	29.7	2	1/13/2011	1	0	3	2	5.60187959671021		1061	1061
33534	2/3/2011	33.7	2	2/3/2011	1	0	2	5	7.35615825653076		32
33565	9/22/2010	10.1	2	9/22/2010	1	0	2	2	6.63917636871338
33567	1/24/2009	38.7	1	1/25/2009	2	1	2	2		12	111		111
33570	2/8/2010	8.8	1	2/8/2010	1	0	1	2	6.30434846878052
33655	11/10/2008	42.5	1	11/10/2008	1	0	1	2	6.90993452072144	11.6	1576
33662	8/11/2009	52.2	2	8/11/2009	1	0	3	2	7.59675598144531	11.3	15
33679	5/9/2013	27.986301369863	2	5/9/2013	1	0	2	2	7.74185800552368		5
33685	12/22/2011	33	2	12/22/2011	1	0	2	2	7.35615825653076		137	606	137
33736	8/21/2010	32.4	2	8/21/2010	1	0	2	2	5.51711845397949		26
33829	2/2/2009	42.7	2	2/2/2009	1	0	2	2			12	1480	53
33848	2/26/2013	33.8	1	3/3/2013	2	1	2	5	5.8078293800354		9
33856	5/29/2011	52	2	5/29/2011	1	0	2	5	5.69756698608398	8.1	9		15
33865	9/12/2008	11.3	2	9/12/2008	1	0	1	2	6.63917636871338		12
33877	7/5/2006	10.1	1	7/5/2006	1	0	2	5	7.24566173553467		12
33878	11/15/2010	27.5	2	11/19/2010	2	1	2	2	5.80639362335205	9.8	11	11	102
33883	8/18/2013	34.2493150684932	1	8/18/2013	1	0	2	5	5.0818510055542		49
33899	8/9/2013	43.2383561643836	1	8/9/2013	1	0	1	2	6.90993452072144
33929	5/5/2007	6	1	5/5/2007	1	0	2	2	11.0100231170654		11	43	42
33940	8/27/2013	49.2794520547945	1	8/27/2013	1	0	3	5	6.8187084197998
33948	7/31/2008	39.2	1	7/31/2008	1	0	2	2	6.80851078033447		712		1174
33951	10/31/2009	33.4	1	10/31/2009	1	0	2	2	6.77580118179321		10
33981	8/9/2013	42.2301369863014	1	8/9/2013	1	0	2	2	6.90993452072144		6
33995	12/26/2013	63.027397260274	2	12/26/2013	1	0	2	5
34038	9/20/2008	12.3	2	9/20/2008	1	0	1	2	5.1307110786438
34047	12/23/2009	8.6	2	12/23/2009	1	0	2	5	6		506	506
34051	7/30/2009	38.2	1	8/1/2009	2	1	1	2	8.51063823699951	13.3
34062	7/2/2012	41.1	2	7/2/2012	1	0	2	5	5.30263757705688		7
34077	9/10/2012	11.8	1	9/10/2012	1	0	2	5	8.79830360412598	12.3	75		75
34091	6/6/2013	32.041095890411	2	6/6/2013	1	0	2	2	3.67807912826538		11	34		65
34117	11/14/2011	40.5	2	11/14/2011	1	0	1	2	5.30263757705688		64
34123	8/6/2011	16.6	2	8/6/2011	1	0	3	5	8.38192176818848		310
34170	5/3/2006	26.3	2	5/3/2006	1	0	2	2	7.74185800552368		13	71	70
34184	8/31/2009	47.2	2	8/31/2009	1	0	3	2	7.25281238555908		31	612
34208	5/1/2007	20.4	2	5/1/2007	1	0	2	2	8.07767581939697		21	21	79
34222	4/27/2006	6.2	2	4/27/2006	1	0	3	2	6.52044916152954		406		422
34234	4/4/2008	8.5	1	4/4/2008	1	0	3	5	6.93478345870972	6.9
34268	11/17/2012	39.3	1	11/17/2012	1	0	1	2	5.10638284683228		37
34269	2/8/2013	15.6986301369863	1	2/8/2013	1	0	2	5	4.39547920227051	7.5
34286	9/1/2008	18.2	1	9/1/2008	1	0	3	5	7.48205232620239		203	1447	353
34320	1/3/2007	11.8	2	1/3/2007	1	0	2	2	6.63917636871338		1356		1805
34342	4/12/2006	6.3	2	4/14/2006	2	1	2	5	5.70539283752441	5	806		806
34350	6/11/2013	40	2	6/13/2013	1	1	2	5	7.07018327713013
34370	7/5/2007	35.1	2	7/5/2007	1	0	2	2			57		1176
34417	8/24/2012	35.2	2	8/24/2012	1	0	1	2	7.23561429977417
34423	9/27/2007	6.4	1	9/29/2007	1	1	3	5		9.2	9		620
34463	3/22/2011	8.1	1	3/22/2011	1	0	2	5	7.56521844863892		645		645
34505	8/22/2007	33.2	1	8/22/2007	1	0	2	2		15.7	48		406
34509	4/21/2007	26.9	1	4/21/2007	1	0	2	2	5.28204965591431		38		38
34524	11/10/2011	55.4	1	11/10/2011	1	0	1	2	7.07631349563599	13.2	242		242
34562	3/23/2012	41.8	1	3/23/2012	1	0	2	2	6.90993452072144		296
34577	2/23/2012	33.1	1	2/23/2012	1	0	2	2	6.77580118179321	14.1
34584	6/5/2012	30.0205479452055	2	6/7/2012	1	1	2	5	7.35615825653076	8.2	174	212		261
34608	5/17/2012	31.4	1	5/17/2012	1	0	3	2	6.77580118179321
34624	1/3/2010	8.9	1	1/3/2010	1	0	2	2	5.04347896575928
34632	6/29/2009	30	1	6/29/2009	1	0	2	2	6.77580118179321		171		204
34633	3/3/2009	27.7	2	3/3/2009	1	0	2	2	5.80639362335205		43	1615	137
34649	5/18/2013	32.8356164383562	1	5/18/2013	1	0	2	2	3.38790059089661		4
34653	8/19/2010	36.2	2	8/20/2010	2	1	2	2	7.23561429977417	12	672	814	814
34696	4/8/2008	29.8	2	4/8/2008	1	0	2	2	7.46917247772217	6.7	7	186
34740	9/20/2008	7.3	2	9/20/2008	1	0	1	2	7.36899375915527		6	105	105
34825	6/16/2013	42.041095890411	2	6/16/2013	1	0	2	2	3.53509163856506		19	19
34835	3/24/2007	11.4	2	3/24/2007	1	0	2	2	4.26804208755493		51		51
34840	11/17/2012	36.3	1	11/20/2012	1	1	1	2	6.80851078033447	14.7	10	18
34864	2/19/2011	22.7	2	2/19/2011	1	0	2	2	5.9627513885498		2		698
34903	12/19/2012	11	1	12/19/2012	1	0	2	5	6.21056699752808		142		142
34917	5/12/2013	36.9369863013699	1	5/12/2013	1	0	2	2	6.80851078033447		149
34918	8/16/2010	28.2	2	8/19/2010	1	1	3	2		6.2	9	278
34965	7/22/2012	39.1	2	7/22/2012	1	0	2	5		8.9	3
34990	4/27/2010	28.2	1	4/27/2010	1	0	2	5	5.36414813995361		1276		1276
35004	5/15/2006	5.2	2	5/15/2006	1	0	2	2	6.25620746612549		171	1408	426
[truncated: 24,217 more rows]
